# Supplementary material for: Transcriptomic changes reveal gene networks responding to the overexpression of a blueberry DWARF AND DELAYED FLOWERING 1 gene in transgenic blueberry plants
Source: BMC Plant Biol. 2017 Jun 19;17:106. doi: 10.1186/s12870-017-1053-z (PMC5477172; doi:10.1186/s12870-017-1053-z)
Supplement: Supplementary file 1 — Table S1. Differentially expressed cold-regulated genes (CORs) of blueberry in non-acclimated floral buds. FDR (false discovery rate) < 0.05. LogFC: log2(fold change) = Log2(Legacy-VcDDF1-OX/Legacy). *Some of these transcripts show similarities to multiple Arabidopsis-gene-ids that are not listed in this table (XLSX 138 kb) [file 12870_2017_1053_MOESM1_ESM.xlsx]

## Sheet: Sheet1
Table S1. Differentially expressed cold-regulated genes (CORs) of blueberry in dormant bud tissues. FDR (false discovery rate) < 0.05. LogFC: log2(fold change) =Log2(Legacy-DDF1-OX/Legacy). *Some of these transcripts show similarities to multiple Arabidopsis-gene-ids that are not listed in this table.
Arabidopsis-gene-id	Transcript_id*	LogFC	LogCPM	e_value	FDR	evalue_to_blast	Description
AT1G01470.1	c75556_g1_i1	0.51838	3.87705	0.000488019	0.0358841	1e-60	LEA14_GOSHI^LEA14_GOSHI^Q
AT1G01650.1	c74234_g1_i1	2.20154	-0.134957	0.000315061	0.0259538	8e-106	SIPL4_ORYSJ^SIPL4_ORYSJ^Q
AT1G02640.1	c86917_g1_i1	-1.35298	2.1773	1.44406e-05	0.00237738	2e-28	BGH3B_BACO1^BGH3B_BACO1^Q
AT1G02930.1	c87392_g1_i1	-0.652868	3.00996	9.57993e-05	0.0104887	2e-42	GSTFB_ARATH^GSTFB_ARATH^Q
AT1G05000.2	c89586_g4_i2	-1.45511	3.22321	3.68986e-12	3.50602e-09	1e-96	Y1500_ARATH^Y1500_ARATH^Q
AT1G05000.2	c89586_g4_i3	-1.61806	2.47117	2.77996e-08	1.12443e-05	8e-50	Y1500_ARATH^Y1500_ARATH^Q
AT1G07090.1	c74373_g1_i1	0.882574	1.59466	0.000682294	0.0450586	2e-66	LSH10_ARATH^LSH10_ARATH^Q
AT1G07090.1	c82349_g2_i1	-0.605381	5.25094	7.54851e-08	2.65815e-05	1e-72	LSH3_ARATH^LSH3_ARATH^Q
AT1G08500.1	c93657_g4_i1	-0.689088	4.7984	1.03464e-10	7.33365e-08	4e-58	LAML_ARATH^LAML_ARATH^Q
AT1G09010.1	c98930_g7_i1	1.98519	0.884386	2.96373e-07	8.80495e-05	3e-107	EBM_LILLO^EBM_LILLO^Q
AT1G09500.1	c87428_g5_i2	-0.393019	6.79597	9.85592e-05	0.0107557	6e-34	TKPR1_ARATH^TKPR1_ARATH^Q
AT1G09500.1	c91962_g1_i1	-1.59968	1.39844	6.32218e-08	2.28096e-05	8e-23	TKPR1_ARATH^TKPR1_ARATH^Q
AT1G09500.1	c99048_g1_i2	-0.441934	5.47129	5.70995e-05	0.00707875	3e-67	TKPR1_ARATH^TKPR1_ARATH^Q
AT1G12240.1	c87403_g4_i1	-0.342249	5.05003	0.000754062	0.0482763	0	INVB_DAUCA^INVB_DAUCA^Q
AT1G12280.1	c88552_g3_i4	1.54853	0.458435	0.000333616	0.0271075	4e-42	DRL27_ARATH^DRL27_ARATH^Q
AT1G14360.1	c95781_g2_i2	-0.473227	4.55283	6.88362e-05	0.008132	0	UTR3_ARATH^UTR3_ARATH^Q
AT1G14700.1	c87499_g1_i1	-0.785296	5.6128	2.63948e-11	2.07064e-08	1e-152	PPA3_ARATH^PPA3_ARATH^Q
AT1G15000.1	c96208_g3_i1	-0.552844	3.52173	5.67913e-05	0.00704509	1e-33	SCP51_ARATH^SCP51_ARATH^Q
AT1G16060.1	c98453_g2_i3	-0.680147	3.27772	3.45539e-06	0.000729608	9e-33	AP2_ARATH^AP2_ARATH^Q
AT1G16060.1	c98453_g2_i4	-0.726606	2.91121	3.53552e-05	0.00484986	1e-32	RAP27_ARATH^RAP27_ARATH^Q
AT1G16060.1	c98453_g2_i5	-0.535925	3.99797	7.14359e-06	0.00134249	1e-32	RAP27_ARATH^RAP27_ARATH^Q
AT1G17360.1	c97504_g1_i1	-0.701649	5.68356	4.00599e-12	3.77386e-09	_COP1-interacting_protein-related_(TAIR	_Archae_-_12;_Bacteria_-_1007;_Metazoa_-_3636;_Fungi_-_982;_Plants_-_444;_Viruses_-_50;_Other_Eukaryotes_-_3818_(source
AT1G17360.1	c99866_g2_i1	-0.441443	6.15197	1.98626e-06	0.000453278	_COP1-interacting_protein-related_(TAIR	_Archae_-_12;_Bacteria_-_1007;_Metazoa_-_3636;_Fungi_-_982;_Plants_-_444;_Viruses_-_50;_Other_Eukaryotes_-_3818_(source
AT1G17360.1	c99866_g2_i3	-0.389263	6.21649	9.26292e-05	0.0102404	_COP1-interacting_protein-related_(TAIR	_Archae_-_12;_Bacteria_-_1007;_Metazoa_-_3636;_Fungi_-_982;_Plants_-_444;_Viruses_-_50;_Other_Eukaryotes_-_3818_(source
AT1G17430.1	c82414_g1_i2	-1.12975	1.89872	2.16756e-06	0.000489068	2e-35	EPHX3_XENTR^EPHX3_XENTR^Q
AT1G17430.1	c95068_g3_i1	-0.688375	4.05696	0.000152472	0.0150305	3e-26	LIP3_MORS1^LIP3_MORS1^Q
AT1G17430.1	c95068_g3_i3	-0.834121	3.34632	4.14334e-05	0.00549887	1e-28	LIP3_MORS1^LIP3_MORS1^Q
AT1G17745.2	c90444_g1_i1	-0.717834	3.34078	0.000380591	0.0298463	3e-21	DHGY_CUCSA^DHGY_CUCSA^Q
AT1G17745.2	c90444_g1_i2	-0.609695	3.37238	0.000661804	0.0440701	4e-21	HPR1_ARATH^HPR1_ARATH^Q
AT1G17745.2	c85341_g2_i2	-0.751087	2.57403	8.94659e-05	0.00999086	5e-22	SERA_ARCFU^SERA_ARCFU^Q
AT1G17745.2	c85341_g2_i3	-0.785573	2.67957	4.20767e-05	0.00556062	2e-23	SERA_ARCFU^SERA_ARCFU^Q
AT1G17745.2	c89768_g1_i1	0.832635	4.23389	1.35962e-06	0.000328276	0	SERA1_ARATH^SERA1_ARATH^Q
AT1G20693.1	c95396_g1_i1	-0.688487	3.71513	1.26206e-06	0.000308586	7e-21	HMGB7_ARATH^HMGB7_ARATH^Q
AT1G22180.2	c92295_g7_i5	-1.01406	1.18359	0.0007317	0.0472872	3e-24	RSC5_DICDI^RSC5_DICDI^Q
AT1G22180.2	c96151_g8_i1	-0.821326	3.38941	3.89065e-07	0.000110809	2e-77	YJX4_SCHPO^YJX4_SCHPO^Q
AT1G22370.2	c89032_g1_i4	0.657775	3.17124	9.84453e-05	0.0107486	2e-76	UGT2_GARJA^UGT2_GARJA^Q
AT1G24020.1	c73281_g1_i1	-0.712805	6.98483	1.62613e-17	3.20058e-14	4e-51	ML423_ARATH^ML423_ARATH^Q
AT1G25988.1	c84025_g1_i1	-0.411466	5.34946	0.000301549	0.0251283	5e-28	CC130_RAT^CC130_RAT^Q
AT1G27120.1	c77307_g1_i1	1.79245	1.54797	1.1017e-08	5.02816e-06	9e-125	B3GTJ_ARATH^B3GTJ_ARATH^Q
AT1G30500.2	c95977_g4_i2	-0.412821	5.47325	2.87001e-05	0.00410025	3e-28	NFYA3_ARATH^NFYA3_ARATH^Q
AT1G30520.1	c93484_g2_i6	-0.568243	3.14026	0.000751911	0.0481932	2e-22	AAE13_ARATH^AAE13_ARATH^Q
AT1G31280.1	c97645_g1_i1	0.90048	2.47249	7.39117e-05	0.00858892	3e-133	AGO1B_ORYSJ^AGO1B_ORYSJ^Q
AT1G31280.1	c100122_g2_i1	0.722914	5.11693	8.18821e-06	0.00150043	3e-149	AGO2_ARATH^AGO2_ARATH^Q
AT1G31280.1	c89962_g2_i1	1.25652	2.98493	2.13082e-09	1.12643e-06	2e-95	AGO4_ARATH^AGO4_ARATH^Q
AT1G31280.1	c95350_g1_i1	1.75349	0.741703	2.61346e-05	0.00380022	1e-51	AGO5_ARATH^AGO5_ARATH^Q
AT1G31280.1	c95350_g2_i1	0.524808	6.17178	8.00656e-09	3.7875e-06	2e-103	AGO5_ARATH^AGO5_ARATH^Q
AT1G31650.1	c96140_g1_i3	-0.427971	3.91335	0.000568779	0.0399815	3e-175	ROGFE_ARATH^ROGFE_ARATH^Q
AT1G31650.1	c96140_g1_i6	-0.590648	4.02696	6.41749e-06	0.0012375	0	ROGFE_ARATH^ROGFE_ARATH^Q
AT1G49180.1	c91047_g1_i1	-0.636642	3.24919	2.13042e-05	0.00322211	3e-21	M2K6_ARATH^M2K6_ARATH^Q
AT1G49180.1	c85641_g2_i1	-1.55675	3.06853	2.9209e-12	2.86172e-09	4e-22	MKKA_DICDI^MKKA_DICDI^Q
AT1G49720.2	c89508_g3_i3	0.997353	1.56641	0.000372716	0.0294593	8e-31	AI5L4_ARATH^AI5L4_ARATH^Q
AT1G49720.2	c89508_g3_i4	1.08527	1.2269	0.000499558	0.0364858	2e-32	AI5L4_ARATH^AI5L4_ARATH^Q
AT1G49720.2	c89508_g1_i1	1.05681	2.42722	6.59252e-07	0.00017766	2e-43	AI5L5_ARATH^AI5L5_ARATH^Q
AT1G49720.2	c89508_g1_i2	0.891107	2.99007	9.35405e-06	0.00165757	8e-42	AI5L5_ARATH^AI5L5_ARATH^Q
AT1G51090.1	c89239_g3_i1	-0.522898	6.38827	0.000178732	0.0169681	8e-21	DLDH2_ARATH^DLDH2_ARATH^Q
AT1G52690.1	c97409_g1_i1	-0.479354	8.54074	1.47908e-08	6.58688e-06	4e-21	LEAD3_DAUCA^LEAD3_DAUCA^Q
AT1G52690.1	c97409_g1_i2	-0.220485	8.04387	0.000146813	0.0145979	9e-22	LEAD3_DAUCA^LEAD3_DAUCA^Q
AT1G55920.1	c84807_g2_i1	0.615148	4.63185	5.78488e-06	0.00113454	3e-110	SAT5_ARATH^SAT5_ARATH^Q
AT1G60800.1	c97370_g4_i3	0.486242	3.68636	0.000532667	0.0381487	1e-21	MRH1_ARATH^MRH1_ARATH^Q
AT1G61350.1	c92076_g1_i1	-0.713898	2.77629	2.6012e-05	0.00378739	6e-50	PUB3_ARATH^PUB3_ARATH^Q
AT1G61380.1	c82543_g4_i1	3.4915	0.217194	1.57321e-09	8.74695e-07	3e-22	Y1135_ARATH^Y1135_ARATH^Q
AT1G61500.1	c82543_g2_i2	4.1816	1.24738	1.76914e-21	5.19989e-18	2e-46	Y1133_ARATH^Y1133_ARATH^Q
AT1G61500.1	c99698_g1_i1	-0.760354	2.53828	0.000286488	0.0241506	1e-89	Y1133_ARATH^Y1133_ARATH^Q
AT1G61500.1	c100138_g2_i2	1.01878	2.10112	4.81136e-05	0.00616282	7e-77	Y4729_ARATH^Y4729_ARATH^Q
AT1G62310.1	c86435_g1_i1	-0.656934	2.98131	0.000165791	0.0160576	6e-29	JMJ25_ARATH^JMJ25_ARATH^Q
AT1G62310.1	c86435_g1_i2	-0.431764	4.40208	0.000274866	0.0234239	8e-122	JMJ25_ARATH^JMJ25_ARATH^Q
AT1G63260.1	c86926_g2_i1	-0.493843	4.39069	0.000455509	0.034096	6e-102	TET10_ARATH^TET10_ARATH^Q
AT1G63800.1	c86163_g3_i1	-0.627783	5.85975	5.2463e-15	7.71e-12	9e-25	UBC28_ARATH^UBC28_ARATH^Q
AT1G63800.1	c86163_g3_i2	-0.5041	6.07298	1.32133e-09	7.4686e-07	9e-25	UBC28_ARATH^UBC28_ARATH^Q
AT1G63800.1	c73786_g1_i1	-0.411291	6.57839	7.68557e-08	2.69779e-05	1e-23	UBC36_ARATH^UBC36_ARATH^Q
AT1G63800.1	c86255_g2_i1	-0.489753	3.94334	0.000136037	0.0137926	3e-99	UBC5_ARATH^UBC5_ARATH^Q
AT1G63840.1	c86331_g1_i1	-0.777521	1.81	0.00070078	0.0458672	5e-51	RHA1B_ARATH^RHA1B_ARATH^Q
AT1G64170.1	c99956_g4_i1	2.18194	0.143638	5.47167e-05	0.00684552	3e-90	CHX15_ARATH^CHX15_ARATH^Q
AT1G64460.1	c54854_g1_i1	1.43966	0.470968	0.000346747	0.0279002	5e-23	P4KG7_ARATH^P4KG7_ARATH^Q
AT1G64460.1	c71067_g1_i1	1.60061	0.493576	0.000247676	0.0217176	2e-28	P4KG7_ARATH^P4KG7_ARATH^Q
AT1G64460.1	c71067_g1_i3	1.5052	0.280536	0.000697071	0.0456922	2e-28	P4KG7_ARATH^P4KG7_ARATH^Q
AT1G64670.1	c95562_g3_i1	-1.17264	3.80507	1.1889e-06	0.000295471	0	ABHD4_HUMAN^ABHD4_HUMAN^Q
AT1G64670.1	c95562_g1_i1	-1.21001	4.36638	1.90133e-08	8.13846e-06	2e-179	XYLF_PSEPU^XYLF_PSEPU^Q
AT1G65870.1	c82341_g1_i1	-1.41237	0.858856	1.29517e-05	0.00216622	3e-25	DIR11_ARATH^DIR11_ARATH^Q
AT1G65870.1	c93131_g5_i2	-0.478888	7.09571	1.94354e-09	1.03737e-06	7e-51	DIR19_ARATH^DIR19_ARATH^Q
AT1G68190.1	c95831_g1_i2	-1.10382	1.57428	2.12751e-05	0.00322109	2e-30	COL9_ARATH^COL9_ARATH^Q
AT1G68490.1	c80927_g1_i1	0.51185	6.62606	0.00025507	0.0222069	_molecular_function_unknown;_INVOLVED_IN	_chloroplast;_EXPRESSED_IN
AT1G69780.1	c86075_g1_i1	-0.689177	5.19499	4.00101e-13	4.71651e-10	9e-85	ATB13_ARATH^ATB13_ARATH^Q
AT1G69780.1	c82037_g2_i1	-0.433712	7.43027	1.01448e-08	4.6785e-06	3e-37	ATHB6_ARATH^ATHB6_ARATH^Q
AT1G69830.1	c95931_g2_i1	2.22015	0.0316681	5.94708e-05	0.00731166	2e-83	AMY3_ARATH^AMY3_ARATH^Q
AT1G70000.1	c90802_g2_i1	0.653551	5.63373	4.98086e-06	0.000999077	1e-67	MY1R1_SOLTU^MY1R1_SOLTU^Q
AT1G70580.1	c86378_g1_i1	-0.447815	6.51974	8.06002e-06	0.00148434	0	GGT2_ARATH^GGT2_ARATH^Q
AT1G73540.1	c88886_g1_i1	-0.958643	4.25576	8.36246e-07	0.000218416	1e-46	NUD17_ARATH^NUD17_ARATH^Q
AT1G74670.1	c77725_g2_i1	-1.55516	3.21475	4.95088e-15	7.32468e-12	5e-35	GAST1_SOLLC^GAST1_SOLLC^Q
AT1G75180.1	c93699_g1_i2	-0.648748	3.08733	5.09978e-05	0.00646835	1e-78	Y1015_ARATH^Y1015_ARATH^Q
AT1G75180.1	c93699_g1_i6	-0.749317	2.82146	4.05525e-05	0.00541128	5e-79	Y1015_ARATH^Y1015_ARATH^Q
AT1G75960.1	c93484_g2_i1	-0.490286	5.59879	1.40034e-06	0.000336536	6e-26	AAE13_ARATH^AAE13_ARATH^Q
AT1G75960.1	c93484_g2_i3	-0.543883	4.28082	0.000142774	0.0143073	3e-25	AAE13_ARATH^AAE13_ARATH^Q
AT1G75960.1	c93484_g2_i5	-0.440881	3.75835	0.000627915	0.042564	4e-25	AAE13_ARATH^AAE13_ARATH^Q
AT1G75960.1	c93484_g2_i7	-0.420351	4.01668	0.000431023	0.0326962	4e-25	AAE13_ARATH^AAE13_ARATH^Q
AT1G76650.1	c91968_g1_i1	-0.818798	3.54884	0.000354909	0.0283774	4e-25	CML41_ARATH^CML41_ARATH^Q
AT1G76790.1	c83391_g1_i1	-0.70626	2.80344	0.000101463	0.0110072	1e-38	6OMT_PAPSO^6OMT_PAPSO^Q
AT1G76790.1	c92838_g2_i3	-1.26609	0.614939	0.000295315	0.0247904	2e-86	COMT1_MEDSA^COMT1_MEDSA^Q
AT1G76890.2	c88625_g3_i1	-0.409981	5.39081	0.000356469	0.0284402	1e-35	GTL2_ARATH^GTL2_ARATH^Q
AT1G76890.2	c96253_g3_i1	-0.705724	2.88449	2.87931e-05	0.00410821	1e-44	TGT2_ARATH^TGT2_ARATH^Q
AT1G76890.2	c96253_g3_i3	-0.731204	3.39794	3.78342e-07	0.000108174	1e-21	TGT2_ARATH^TGT2_ARATH^Q
AT1G76990.1	c98373_g3_i2	-0.844016	2.23886	0.000180604	0.0171016	2e-110	ACR8_ARATH^ACR8_ARATH^Q
AT1G77580.2	c96215_g1_i1	-0.644835	3.03842	0.000155219	0.0152345	3e-63	FPP3_ARATH^FPP3_ARATH^Q
AT1G77580.2	c91107_g1_i1	-0.494925	3.80899	0.000127828	0.0131614	1e-33	FPP7_ARATH^FPP7_ARATH^Q
AT1G77870.1	c84947_g2_i2	-0.520378	4.58747	1.79966e-06	0.000419365	1e-30	MUB3_ORYSJ^MUB3_ORYSJ^Q
AT1G77920.1	c81154_g1_i1	1.29277	1.32018	1.15637e-05	0.00197607	8e-87	HBP1C_WHEAT^HBP1C_WHEAT^Q
AT1G77920.1	c82553_g1_i2	1.12922	2.17499	0.000478866	0.0354472	2e-81	TGA21_TOBAC^TGA21_TOBAC^Q
AT1G78000.1	c94126_g2_i1	-0.39411	5.38241	6.75723e-06	0.00128301	3e-113	SUT41_ARATH^SUT41_ARATH^Q
AT1G79410.1	c94518_g1_i1	0.602418	4.61974	0.000109206	0.0116692	9e-57	OCT4_ARATH^OCT4_ARATH^Q
AT1G79440.1	c89993_g2_i1	0.50907	3.74647	0.000504123	0.0366764	7e-64	GAPN_NICPL^GAPN_NICPL^Q
AT1G80690.1	c99067_g3_i1	-0.37375	4.9517	0.000352608	0.0282447	4e-23	PPDEX_ARATH^PPDEX_ARATH^Q
AT1G80830.1	c83340_g2_i1	4.91158	-0.528808	7.9986e-06	0.00147797	2e-47	NRAM2_ARATH^NRAM2_ARATH^Q
AT2G01680.1	c86701_g1_i3	-0.83741	2.28641	7.15605e-05	0.00836921	3e-25	Y2168_ARATH^Y2168_ARATH^Q
AT2G03550.1	c88166_g1_i1	-0.92703	1.5563	0.00050375	0.0366613	2e-86	CXE2_ARATH^CXE2_ARATH^Q
AT2G03550.1	c84024_g4_i1	0.643464	5.95412	1.57316e-08	6.90817e-06	3e-32	CXE6_ARATH^CXE6_ARATH^Q
AT2G03750.1	c89128_g1_i1	-1.29136	1.11384	8.44705e-06	0.0015351	4e-91	SOT15_ARATH^SOT15_ARATH^Q
AT2G03750.1	c90152_g3_i1	1.49362	2.87291	6.87732e-13	7.77458e-10	6e-75	SOT15_ARATH^SOT15_ARATH^Q
AT2G15050.1	c56582_g1_i1	-0.644955	10.3079	1.23979e-10	8.73165e-08	3e-24	NLTP1_TOBAC^NLTP1_TOBAC^Q
AT2G15050.1	c72741_g1_i1	-1.63217	1.0411	9.39466e-07	0.000241653	3e-24	NLTP1_TOBAC^NLTP1_TOBAC^Q
AT2G16700.1	c78850_g1_i1	-0.3655	8.5881	5.09971e-08	1.9054e-05	7e-53	ADF2_PETHY^ADF2_PETHY^Q
AT2G17280.1	c86228_g2_i2	-0.337905	6.51064	2.67001e-06	0.00058507	4e-120	PGML1_ARATH^PGML1_ARATH^Q
AT2G17480.1	c73121_g1_i1	-1.48459	1.18655	8.54711e-06	0.00154437	3e-68	MLO3_ARATH^MLO3_ARATH^Q
AT2G17500.1	c98475_g3_i10	-1.02752	1.55017	0.00025969	0.0224936	6e-115	YDQ4_SCHPO^YDQ4_SCHPO^Q
AT2G17500.1	c98475_g3_i2	-0.964847	1.83447	8.71699e-05	0.00978901	2e-116	YDQ4_SCHPO^YDQ4_SCHPO^Q
AT2G17500.1	c98475_g3_i6	-0.880483	2.61729	9.86745e-07	0.000251177	2e-117	YDQ4_SCHPO^YDQ4_SCHPO^Q
AT2G20560.1	c89367_g1_i2	0.856522	3.83174	4.423e-08	1.68105e-05	3e-150	DJB13_HUMAN^DJB13_HUMAN^Q
AT2G20560.1	c78774_g1_i1	-0.435982	5.10213	3.36253e-05	0.00463564	2e-21	DNJ19_ARATH^DNJ19_ARATH^Q
AT2G20560.1	c83323_g1_i1	1.32318	0.970277	0.000159354	0.0155434	4e-155	DNJB4_PONAB^DNJB4_PONAB^Q
AT2G20560.1	c48496_g1_i1	0.900379	3.58212	7.72084e-08	2.70587e-05	7e-25	DNJH_CUCSA^DNJH_CUCSA^Q
AT2G20570.2	c95267_g3_i1	-0.486977	4.8226	2.34511e-05	0.0034812	1e-22	APRR2_ARATH^APRR2_ARATH^Q
AT2G20570.2	c95267_g3_i2	-0.423283	4.91954	0.000125556	0.0129638	1e-22	APRR2_ARATH^APRR2_ARATH^Q
AT2G20570.2	c95267_g3_i5	-0.469132	4.82796	0.000136116	0.0137926	1e-22	APRR2_ARATH^APRR2_ARATH^Q
AT2G21130.1	c77128_g1_i1	-0.607158	5.37972	6.5148e-06	0.00124664	4e-61	CP20C_ARATH^CP20C_ARATH^Q
AT2G21130.1	c77128_g1_i2	-0.498828	5.51279	3.7714e-05	0.00510043	9e-61	CP20C_ARATH^CP20C_ARATH^Q
AT2G21130.1	c85302_g2_i1	0.858208	3.76328	2.11645e-06	0.000478516	3e-95	CYPH_CATRO^CYPH_CATRO^Q
AT2G21130.1	c85302_g4_i1	0.355925	10.3073	4.56834e-22	1.43864e-18	1e-93	CYPH_CATRO^CYPH_CATRO^Q
AT2G22240.1	c87754_g2_i1	1.15111	1.73687	3.94072e-06	0.000817211	0	INO1_NICPA^INO1_NICPA^Q
AT2G24150.1	c91410_g1_i1	-0.732971	4.16299	7.78224e-05	0.00893037	2e-90	HHP1_ARATH^HHP1_ARATH^Q
AT2G24150.1	c91410_g1_i2	-0.785505	3.7235	0.000584048	0.0406659	2e-91	HHP1_ARATH^HHP1_ARATH^Q
AT2G25420.1	c68199_g1_i2	2.12147	0.449703	3.62715e-05	0.0049448	6e-23	TPL_ARATH^TPL_ARATH^Q
AT2G27080.1	c88495_g1_i1	-0.827786	2.43718	0.000169728	0.0163385	3e-69	YLS9_ARATH^YLS9_ARATH^Q
AT2G27080.1	c88495_g1_i2	-1.00774	3.38148	1.08034e-09	6.23434e-07	2e-69	YLS9_ARATH^YLS9_ARATH^Q
AT2G27080.1	c88495_g1_i3	-0.792785	2.52565	0.000125921	0.0129954	4e-69	YLS9_ARATH^YLS9_ARATH^Q
AT2G28630.1	c93117_g3_i1	-0.662069	7.89783	5.25682e-07	0.000145034	5e-99	KCS10_ARATH^KCS10_ARATH^Q
AT2G28630.1	c89346_g3_i1	-0.713105	2.73564	0.000661377	0.04407	1e-104	KCS11_ARATH^KCS11_ARATH^Q
AT2G28630.1	c89346_g3_i4	-0.677571	2.9939	0.000128151	0.0131823	1e-104	KCS11_ARATH^KCS11_ARATH^Q
AT2G28630.1	c92810_g1_i2	-0.603596	6.35497	0.0002666	0.0229479	3e-94	KCS11_ARATH^KCS11_ARATH^Q
AT2G28630.1	c91282_g2_i2	-0.712796	2.74495	0.000174654	0.0166887	0	KCS12_ARATH^KCS12_ARATH^Q
AT2G28630.1	c91282_g2_i3	-1.01113	2.73009	5.40946e-06	0.0010714	0	KCS12_ARATH^KCS12_ARATH^Q
AT2G28630.1	c92189_g1_i1	-1.61011	3.94371	8.50113e-21	2.31358e-17	0	KCS21_ARATH^KCS21_ARATH^Q
AT2G28630.1	c92189_g1_i2	-1.32847	3.75306	1.08081e-11	9.27061e-09	0	KCS21_ARATH^KCS21_ARATH^Q
AT2G28630.1	c91948_g6_i1	-0.7467	6.60963	5.22393e-07	0.000144488	8e-104	KCS6_ARATH^KCS6_ARATH^Q
AT2G28630.1	c92315_g2_i1	-0.854217	5.20434	1.97424e-08	8.38542e-06	1e-104	KCS6_ARATH^KCS6_ARATH^Q
AT2G29290.2	c94379_g5_i1	0.763973	3.10873	5.29179e-06	0.00105187	6e-24	GRDH1_ARATH^GRDH1_ARATH^Q
AT2G29290.2	c78303_g1_i3	-1.68791	2.60561	2.04856e-16	3.58402e-13	9e-21	IDNO_ECOLI^IDNO_ECOLI^Q
AT2G29340.1	c87288_g2_i1	-0.669505	4.38264	6.85529e-08	2.44134e-05	3e-27	FABG_CUPLA^FABG_CUPLA^Q
AT2G29340.1	c85134_g1_i1	-0.834864	2.00531	0.000525625	0.0378534	1e-83	TRNH1_ARATH^TRNH1_ARATH^Q
AT2G30080.1	c70437_g1_i1	1.60816	2.16887	3.92873e-10	2.52493e-07	1e-61	ZIP1_ARATH^ZIP1_ARATH^Q
AT2G30080.1	c89043_g2_i1	0.667068	4.90438	4.42378e-06	0.000904622	4e-62	ZIP1_ARATH^ZIP1_ARATH^Q
AT2G30790.1	c80798_g1_i1	-0.385914	6.66079	1.22762e-05	0.00207211	1e-71	PSBP2_TOBAC^PSBP2_TOBAC^Q
AT2G32540.1	c72822_g1_i2	1.24471	1.90261	1.32876e-06	0.000322237	1e-33	CESA3_ARATH^CESA3_ARATH^Q
AT2G32990.1	c93226_g1_i1	-1.71081	1.97134	1.11689e-11	9.54297e-09	2e-148	GUN_PHAVU^GUN_PHAVU^Q
AT2G32990.1	c93523_g3_i1	-1.04085	1.92818	4.29727e-06	0.000883671	0	GUN11_ARATH^GUN11_ARATH^Q
AT2G32990.1	c93523_g3_i3	-1.4531	0.887885	4.67625e-06	0.000949206	3e-159	GUN11_ARATH^GUN11_ARATH^Q
AT2G33480.1	c95313_g2_i1	-0.82082	4.52697	2.54328e-12	2.56002e-09	2e-78	NAC10_ORYSJ^NAC10_ORYSJ^Q
AT2G33480.1	c95465_g1_i2	-1.70366	0.442297	6.07218e-05	0.00741828	8e-40	NAC22_ARATH^NAC22_ARATH^Q
AT2G33480.1	c91640_g2_i1	-1.07585	3.74218	5.44921e-12	4.96376e-09	4e-44	NAC86_ARATH^NAC86_ARATH^Q
AT2G33480.1	c91640_g2_i2	-1.08046	3.65436	1.45941e-12	1.51752e-09	4e-44	NAC86_ARATH^NAC86_ARATH^Q
AT2G33830.2	c89177_g1_i1	1.34512	4.57809	1.08775e-13	1.3702e-10	2e-34	12KD_FRAAN^12KD_FRAAN^Q
AT2G33830.2	c89177_g2_i1	0.67991	9.45601	2.30085e-10	1.54165e-07	1e-33	12KD_FRAAN^12KD_FRAAN^Q
AT2G33830.2	c89177_g2_i2	0.649499	9.4979	6.87808e-07	0.000184454	1e-33	12KD_FRAAN^12KD_FRAAN^Q
AT2G34650.1	c90792_g1_i1	-0.868557	4.09629	1.02368e-07	3.4717e-05	5e-58	OXI1_ARATH^OXI1_ARATH^Q
AT2G35470.1	c75598_g2_i1	-0.591	4.44387	0.000339835	0.0275114	_Archae_-_0;_Bacteria_-_0;_Metazoa_-_0;_Fungi_-_0;_Plants_-_25;_Viruses_-_0;_Other_Eukaryotes_-_0_(source	4e-24
AT2G36950.1	c88152_g4_i1	-0.928563	4.09333	2.90558e-10	1.90062e-07	9e-21	HIP26_ARATH^HIP26_ARATH^Q
AT2G36950.1	c88152_g4_i2	-0.722965	4.16319	2.95091e-07	8.77868e-05	9e-21	HIP26_ARATH^HIP26_ARATH^Q
AT2G41210.1	c74704_g3_i1	1.85257	0.294448	2.63481e-05	0.00382118	7e-22	PI5K7_ARATH^PI5K7_ARATH^Q
AT2G41290.1	c92307_g2_i2	1.41259	1.43513	1.19492e-06	0.000296323	6e-27	SSL13_ARATH^SSL13_ARATH^Q
AT2G42690.1	c95787_g1_i1	-1.07276	3.45038	4.60898e-08	1.73974e-05	9e-40	PLA14_ARATH^PLA14_ARATH^Q
AT2G45050.1	c91029_g2_i1	-0.56752	6.9184	0.000153495	0.0150854	2e-30	GAT11_ARATH^GAT11_ARATH^Q
AT2G45400.1	c98354_g1_i1	-0.776829	3.30794	4.19832e-07	0.000118348	1e-42	DFRA_GERHY^DFRA_GERHY^Q
AT2G45400.1	c98354_g1_i5	1.25188	1.29312	0.000126363	0.0130349	5e-31	DFRA_GERHY^DFRA_GERHY^Q
AT2G45400.1	c98354_g1_i3	-0.791151	3.5707	3.72399e-08	1.45471e-05	4e-29	DFRA_VITVI^DFRA_VITVI^Q
AT2G46330.1	c75334_g1_i1	-0.486187	3.6871	0.000329166	0.0268647	5e-23	AGP20_ARATH^AGP20_ARATH^Q
AT2G46450.1	c99577_g1_i4	-0.889673	3.22743	9.42958e-09	4.37614e-06	2e-46	CNGC2_ARATH^CNGC2_ARATH^Q
AT2G46450.1	c99577_g1_i1	-0.590064	5.93536	3.19613e-07	9.31955e-05	2e-79	COTSA_BACSU^COTSA_BACSU^Q
AT2G46650.1	c78037_g1_i1	-0.433912	5.94091	6.78477e-08	2.42013e-05	6e-28	CYB5_TOBAC^CYB5_TOBAC^Q
AT2G46650.1	c77242_g1_i1	-0.535178	4.91294	2.18608e-05	0.00329393	7e-34	CYB5E_ARATH^CYB5E_ARATH^Q
AT2G47180.1	c89626_g7_i1	0.453688	7.77516	2.93058e-05	0.00415892	2e-177	GOLS1_AJURE^GOLS1_AJURE^Q
AT2G47180.1	c89626_g7_i3	0.485369	7.81209	6.96403e-07	0.000186532	2e-177	GOLS1_AJURE^GOLS1_AJURE^Q
AT2G47490.1	c93926_g1_i1	-0.681228	3.56951	4.33161e-06	0.000889902	4e-23	MCAT_ARATH^MCAT_ARATH^Q
AT2G47770.1	c87295_g1_i1	0.756035	4.80234	2.0149e-05	0.00308449	6e-26	TSPO_ARATH^TSPO_ARATH^Q
AT3G01550.1	c85528_g1_i1	-0.58744	7.29327	2.558e-06	0.000563889	1e-57	TPT_FLAPR^TPT_FLAPR^Q
AT3G02170.1	c96770_g1_i1	-1.2568	3.25882	3.74324e-08	1.45789e-05	1e-61	LNG2_ARATH^LNG2_ARATH^Q
AT3G02170.1	c96770_g1_i3	-0.881162	2.73782	1.68993e-05	0.002682	8e-64	LNG2_ARATH^LNG2_ARATH^Q
AT3G02250.1	c91534_g1_i2	-0.920285	1.59305	0.000270572	0.0231829	0	Y1491_ARATH^Y1491_ARATH^Q
AT3G02250.1	c93790_g2_i2	-0.511643	5.37044	4.52708e-07	0.000126805	0	Y1491_ARATH^Y1491_ARATH^Q
AT3G04720.1	c79312_g1_i1	-1.69906	0.903683	1.22728e-06	0.000300936	1e-76	WIN1_SOLTU^WIN1_SOLTU^Q
AT3G05630.1	c93488_g2_i1	1.14772	3.14711	1.70478e-07	5.5103e-05	3e-21	PLDA1_RICCO^PLDA1_RICCO^Q
AT3G08940.2	c88772_g3_i1	-0.567799	5.21115	8.33301e-06	0.00151939	3e-47	CB11_SOLLC^CB11_SOLLC^Q
AT3G08940.2	c81796_g1_i1	-0.556958	5.0797	1.67041e-05	0.00265676	1e-23	CB23_SOLLC^CB23_SOLLC^Q
AT3G08940.2	c85681_g1_i1	-0.769457	6.19375	8.28421e-06	0.0015155	2e-27	CB24_TOBAC^CB24_TOBAC^Q
AT3G12580.1	c69401_g1_i1	2.50086	1.10264	1.10732e-12	1.18494e-09	5e-134	HSP72_SOLLC^HSP72_SOLLC^Q
AT3G12580.1	c72345_g1_i1	1.64783	3.57754	4.40895e-20	1.15704e-16	5e-134	HSP72_SOLLC^HSP72_SOLLC^Q
AT3G12580.1	c78927_g1_i1	1.88283	3.82026	7.583e-27	3.63392e-23	3e-125	HSP72_SOLLC^HSP72_SOLLC^Q
AT3G12580.1	c86188_g3_i1	1.06513	3.19168	2.51127e-07	7.63569e-05	0	HSP72_SOLLC^HSP72_SOLLC^Q
AT3G12580.1	c95495_g1_i5	2.76552	-0.498919	0.000583819	0.0406628	1e-91	HSP72_SOLLC^HSP72_SOLLC^Q
AT3G12580.1	c86188_g4_i1	1.15585	4.52229	1.89996e-08	8.13846e-06	0	HSP7C_PETHY^HSP7C_PETHY^Q
AT3G12580.1	c92126_g2_i1	0.912016	2.88056	5.49778e-05	0.00686186	0	HSP7C_PETHY^HSP7C_PETHY^Q
AT3G12580.1	c95495_g1_i4	1.62305	0.341558	0.000302587	0.0251803	3e-76	HSP7C_PETHY^HSP7C_PETHY^Q
AT3G12580.1	c91648_g2_i1	1.46325	0.54775	0.000220504	0.0199186	1e-80	HSP7F_ARATH^HSP7F_ARATH^Q
AT3G12580.1	c83955_g3_i1	1.02779	1.15889	0.000576098	0.0403161	2e-27	HSP7P_ARATH^HSP7P_ARATH^Q
AT3G13750.1	c97930_g2_i1	-0.473485	4.7516	2.05677e-05	0.00312472	0	BGAL_SOLLC^BGAL_SOLLC^Q
AT3G13750.1	c97930_g2_i2	-0.510953	4.80204	7.12855e-06	0.00134081	0	BGAL_SOLLC^BGAL_SOLLC^Q
AT3G14240.1	c80369_g2_i1	2.32557	1.22344	2.98487e-06	0.000644455	2e-42	AIR3_ARATH^AIR3_ARATH^Q
AT3G14240.1	c96083_g2_i2	-1.17793	2.40536	3.90086e-08	1.50861e-05	4e-141	SBT54_ARATH^SBT54_ARATH^Q
AT3G14240.1	c95723_g1_i1	-1.51825	2.62183	4.0951e-12	3.8414e-09	7e-153	SUBL_ARATH^SUBL_ARATH^Q
AT3G16010.1	c93126_g3_i1	0.955332	1.9774	0.000238248	0.0211037	2e-24	PP150_ARATH^PP150_ARATH^Q
AT3G16857.2	c91063_g2_i1	1.14059	1.82761	6.87143e-06	0.00130133	1e-83	ARR12_ARATH^ARR12_ARATH^Q
AT3G16857.2	c91063_g2_i2	1.35469	1.79708	6.68713e-08	2.39935e-05	2e-83	ARR12_ARATH^ARR12_ARATH^Q
AT3G16910.1	c79869_g1_i1	5.21611	-0.422973	0.000147479	0.0146377	4e-27	4CLL1_ARATH^4CLL1_ARATH^Q
AT3G16910.1	c68320_g2_i1	-0.793773	3.54596	4.81719e-06	0.000972441	1e-26	4CLL6_ARATH^4CLL6_ARATH^Q
AT3G16910.1	c68320_g2_i2	-1.02624	4.04062	8.39586e-09	3.92117e-06	1e-34	4CLL6_ARATH^4CLL6_ARATH^Q
AT3G16910.1	c93100_g4_i4	-1.0766	2.17479	2.04481e-06	0.000465661	1e-168	AAE6_ARATH^AAE6_ARATH^Q
AT3G17330.1	c89105_g1_i2	1.01121	2.41047	3.42851e-06	0.000724625	2e-83	YTHD2_BOVIN^YTHD2_BOVIN^Q
AT3G17860.1	c96230_g3_i1	-0.314611	7.74582	5.69106e-06	0.00111913	7e-27	TIF6B_ARATH^TIF6B_ARATH^Q
AT3G19000.1	c77450_g1_i1	-0.41303	4.90833	0.000232479	0.0207146	4e-41	ACCH1_ARATH^ACCH1_ARATH^Q
AT3G19000.1	c83619_g1_i1	-0.633945	6.75831	2.50341e-12	2.53144e-09	1e-38	ACCO_ACTDE^ACCO_ACTDE^Q
AT3G19000.1	c93875_g1_i2	-0.860484	2.57186	2.96137e-05	0.00418735	8e-44	DIOX3_PAPSO^DIOX3_PAPSO^Q
AT3G19000.1	c93875_g1_i3	-0.718043	2.80327	0.00037571	0.0296517	2e-44	DIOX3_PAPSO^DIOX3_PAPSO^Q
AT3G19000.1	c93875_g1_i4	-1.29814	2.52804	3.42204e-08	1.35432e-05	8e-44	DIOX3_PAPSO^DIOX3_PAPSO^Q
AT3G19000.1	c54669_g1_i1	1.02164	1.62771	6.70931e-05	0.00798169	1e-27	F6H1_ARATH^F6H1_ARATH^Q
AT3G19450.1	c82948_g1_i1	1.28163	4.11837	2.07034e-12	2.12273e-09	7e-67	CADH1_ARATH^CADH1_ARATH^Q
AT3G19450.1	c82948_g1_i2	1.36976	2.03039	8.10197e-09	3.80812e-06	2e-68	CADH1_ARATH^CADH1_ARATH^Q
AT3G19450.1	c84823_g1_i1	-1.20193	3.57453	1.19007e-11	1.009e-08	2e-89	CADH6_ORYSJ^CADH6_ORYSJ^Q
AT3G19450.1	c74701_g1_i1	1.14847	1.36665	0.000236289	0.0209778	2e-32	MTDH_FRAAN^MTDH_FRAAN^Q
AT3G19450.1	c90560_g3_i1	-0.447186	4.92525	8.26466e-05	0.00938141	4e-95	MTDH_FRAAN^MTDH_FRAAN^Q
AT3G19450.1	c90560_g3_i4	-0.352811	4.7653	0.000677024	0.044818	5e-95	MTDH_FRAAN^MTDH_FRAAN^Q
AT3G20600.1	c92484_g2_i1	-0.636344	5.02381	0.000344288	0.0277714	2e-50	NDR1_ARATH^NDR1_ARATH^Q
AT3G22150.1	c97373_g1_i7	1.98529	0.134454	0.0005681	0.0399466	2e-23	PP151_ARATH^PP151_ARATH^Q
AT3G23120.1	c97871_g3_i4	2.00616	0.842493	4.04616e-05	0.00540415	3e-38	RLP12_ARATH^RLP12_ARATH^Q
AT3G23120.1	c97871_g3_i6	1.72091	0.224517	0.000144808	0.0144329	7e-38	RLP12_ARATH^RLP12_ARATH^Q
AT3G23410.1	c97250_g4_i2	-0.665672	2.94632	6.85153e-05	0.00811148	0	FAO2_LOTJA^FAO2_LOTJA^Q
AT3G24040.1	c93489_g3_i1	1.40259	0.902847	0.000407992	0.0314359	4e-62	XYLT1_CANFA^XYLT1_CANFA^Q
AT3G24460.1	c72828_g1_i1	1.4914	0.354245	0.000564932	0.0398	8e-29	SERC3_PONAB^SERC3_PONAB^Q
AT3G24515.1	c81231_g1_i1	-0.418844	5.05603	0.000116244	0.0122315	6e-21	UBC22_ARATH^UBC22_ARATH^Q
AT3G24840.1	c78519_g1_i1	0.92709	1.92626	0.000106803	0.011468	1e-137	SFH8_ARATH^SFH8_ARATH^Q
AT3G26450.1	c88904_g2_i1	-1.47769	4.07413	4.53509e-16	7.51669e-13	5e-26	ML328_ARATH^ML328_ARATH^Q
AT3G26450.1	c88904_g2_i2	-1.71856	3.67247	9.46518e-17	1.73876e-13	2e-26	ML328_ARATH^ML328_ARATH^Q
AT3G26450.1	c88904_g3_i1	-2.59487	0.322215	5.09098e-08	1.90537e-05	9e-27	ML328_ARATH^ML328_ARATH^Q
AT3G29030.1	c89431_g4_i1	-0.626248	6.04471	0.000444779	0.0335205	6e-85	EXPA4_ARATH^EXPA4_ARATH^Q
AT3G29030.1	c94969_g1_i2	-2.04687	1.55638	9.58513e-12	8.2861e-09	1e-87	EXPA8_ARATH^EXPA8_ARATH^Q
AT3G30180.1	c95166_g2_i6	-1.68298	2.03227	1.21359e-12	1.27393e-09	5e-25	C7A52_PANGI^C7A52_PANGI^Q
AT3G43800.1	c76686_g1_i2	1.64208	1.97563	6.5583e-09	3.14286e-06	3e-81	GSTX4_TOBAC^GSTX4_TOBAC^Q
AT3G43920.2	c55817_g1_i1	3.11257	0.222428	1.91633e-08	8.17094e-06	5e-35	RTL3_ORYSJ^RTL3_ORYSJ^Q
AT3G44720.1	c93180_g1_i1	-0.400694	5.44268	0.000115664	0.0122147	0	AROD6_ARATH^AROD6_ARATH^Q
AT3G44720.1	c97417_g1_i1	-0.397075	6.60811	1.50829e-07	4.95512e-05	0	BAP2_ARATH^BAP2_ARATH^Q
AT3G44970.1	c95166_g2_i1	-1.53131	2.22971	7.00361e-11	5.09532e-08	3e-23	C7A52_PANGI^C7A52_PANGI^Q
AT3G44970.1	c95166_g2_i2	-1.14111	2.26858	2.79047e-08	1.12662e-05	1e-28	C7A52_PANGI^C7A52_PANGI^Q
AT3G44970.1	c95166_g2_i4	-0.863889	2.37375	0.000501125	0.0365669	6e-23	C7A52_PANGI^C7A52_PANGI^Q
AT3G44970.1	c97397_g2_i1	-0.882259	3.64176	2.76758e-09	1.42212e-06	1e-61	C90D1_ARATH^C90D1_ARATH^Q
AT3G45140.1	c98886_g2_i1	-0.500241	4.52931	0.000344408	0.0277714	0	LOX15_SOLTU^LOX15_SOLTU^Q
AT3G45140.1	c98886_g2_i4	-0.533943	4.64909	0.000654126	0.0437621	0	LOX15_SOLTU^LOX15_SOLTU^Q
AT3G45140.1	c93172_g1_i1	-0.494176	7.0249	3.21554e-05	0.00446934	0	LOX21_SOLTU^LOX21_SOLTU^Q
AT3G46530.1	c92020_g1_i2	-0.74188	3.82818	9.76679e-07	0.00024919	2e-68	RPM1_ARATH^RPM1_ARATH^Q
AT3G46930.1	c72531_g1_i1	2.11516	-0.183915	0.000511103	0.0370132	7e-24	EDR1_ARATH^EDR1_ARATH^Q
AT3G47540.2	c82392_g1_i1	0.66017	7.08259	1.40188e-05	0.00232007	8e-22	CHIC_SOLLC^CHIC_SOLLC^Q
AT3G47760.1	c99419_g4_i1	0.528589	6.6867	0.0001362	0.0137926	4e-54	AB1A_ARATH^AB1A_ARATH^Q
AT3G47760.1	c99419_g4_i2	0.627249	5.61382	3.03865e-07	8.95514e-05	2e-57	AB1A_ARATH^AB1A_ARATH^Q
AT3G48350.1	c79239_g1_i1	1.09337	2.14518	8.72851e-06	0.00156943	3e-53	CYSP_PEA^CYSP_PEA^Q
AT3G48350.1	c79239_g1_i2	0.750429	2.44908	0.00016604	0.0160746	5e-53	CYSP_PEA^CYSP_PEA^Q
AT3G48350.1	c93401_g1_i1	-0.378045	7.68449	2.23701e-07	6.896e-05	4e-78	ORYA_ORYSJ^ORYA_ORYSJ^Q
AT3G48350.1	c80050_g1_i1	-0.97766	4.69061	6.63135e-14	8.59895e-11	4e-108	XCP1_ARATH^XCP1_ARATH^Q
AT3G48720.1	c99881_g1_i1	-0.750724	4.20767	2.17584e-06	0.000489934	5e-61	ACMAT_VITLA^ACMAT_VITLA^Q
AT3G48720.1	c99881_g1_i2	-0.710701	4.04004	2.8732e-07	8.59392e-05	9e-61	ACMAT_VITLA^ACMAT_VITLA^Q
AT3G48720.1	c99881_g1_i4	-1.01895	2.92971	1.84481e-06	0.000427083	6e-37	ACMAT_VITLA^ACMAT_VITLA^Q
AT3G48720.1	c99824_g3_i1	-1.02288	6.54779	1.49626e-11	1.25413e-08	7e-24	BEATH_CLABR^BEATH_CLABR^Q
AT3G48720.1	c93291_g1_i1	-0.989279	4.7303	3.55894e-06	0.000747138	2e-57	HHT1_ARATH^HHT1_ARATH^Q
AT3G48720.1	c95357_g1_i3	-0.697598	3.45344	2.96005e-06	0.000639722	7e-36	SHT_ARATH^SHT_ARATH^Q
AT3G48720.1	c95357_g1_i5	-0.634481	3.37151	0.000328524	0.0268223	2e-26	SHT_ARATH^SHT_ARATH^Q
AT3G51430.1	c92307_g2_i1	1.5022	3.49462	1.46232e-09	8.16091e-07	3e-32	SSL13_ARATH^SSL13_ARATH^Q
AT3G51430.1	c75234_g1_i1	1.38125	0.751454	0.000273006	0.0233353	4e-34	SSL3_ARATH^SSL3_ARATH^Q
AT3G52290.1	c95790_g3_i1	-0.555074	4.17294	2.99685e-05	0.00422938	1e-67	IQD1_ARATH^IQD1_ARATH^Q
AT3G52290.1	c95790_g4_i1	-0.64118	4.49826	4.29509e-08	1.63526e-05	3e-85	IQD1_ARATH^IQD1_ARATH^Q
AT3G52470.1	c92337_g1_i1	-1.28639	3.04711	3.52933e-14	4.89314e-11	4e-70	YLS9_ARATH^YLS9_ARATH^Q
AT3G53620.1	c86583_g3_i1	-0.542507	5.38612	8.30331e-05	0.009414	3e-124	IPYR_SOLTU^IPYR_SOLTU^Q
AT3G53620.1	c91110_g3_i1	-0.418411	5.62212	1.04339e-06	0.000263467	1e-135	IPYR_SOLTU^IPYR_SOLTU^Q
AT3G53810.1	c97952_g4_i1	-0.594542	3.88736	0.00045356	0.0339963	6e-26	LRKS4_ARATH^LRKS4_ARATH^Q
AT3G53950.1	c97267_g1_i1	-0.710323	5.05519	4.67252e-05	0.00601644	2e-143	GAOA_GIBZE^GAOA_GIBZE^Q
AT3G53990.1	c65926_g1_i1	0.926081	2.88001	6.961e-08	2.471e-05	4e-79	USPAL_ARATH^USPAL_ARATH^Q
AT3G54420.1	c87691_g1_i6	-0.655387	4.97428	1.67477e-09	9.18375e-07	8e-21	CTL2_ARATH^CTL2_ARATH^Q
AT3G54950.1	c86295_g2_i1	-0.747672	3.71506	1.45131e-05	0.00238575	1e-87	PLP9_ARATH^PLP9_ARATH^Q
AT3G55760.1	c97090_g3_i1	0.702745	4.41709	1.66796e-06	0.000391574	_chloroplast_stroma,_chloroplast;_EXPRESSED_IN	_10_growth_stages;_BEST_Arabidopsis_thaliana_protein_match_is
AT3G56060.1	c92698_g1_i1	-0.643384	4.88137	3.80368e-06	0.000790281	2e-89	HTH_ARATH^HTH_ARATH^Q
AT3G56060.1	c92698_g2_i1	-0.9523	4.35947	5.83199e-12	5.22606e-09	7e-61	HTH_ARATH^HTH_ARATH^Q
AT3G56060.1	c96373_g1_i1	-0.772368	5.80979	3.48417e-06	0.000734979	0	HTH_ARATH^HTH_ARATH^Q
AT3G56400.1	c96274_g2_i1	-0.822575	4.81444	6.41586e-07	0.000173536	7e-25	WRK41_ARATH^WRK41_ARATH^Q
AT3G57390.1	c88116_g1_i1	-0.402074	4.72522	0.000486683	0.0358693	4e-32	AGL8_SOLTU^AGL8_SOLTU^Q
AT3G57390.1	c58215_g1_i1	1.08184	4.87154	3.58663e-19	8.49949e-16	1e-29	GLOB_ANTMA^GLOB_ANTMA^Q
AT3G57390.1	c72632_g1_i1	0.4225	7.60834	0.000101366	0.0110021	2e-28	GLOB_ANTMA^GLOB_ANTMA^Q
AT3G57390.1	c88116_g2_i1	-0.527241	4.97545	6.66644e-06	0.00127124	3e-33	JOIN_SOLLC^JOIN_SOLLC^Q
AT3G57390.1	c86010_g1_i1	-0.496653	5.31452	4.24581e-05	0.00559534	9e-34	SOC1_ARATH^SOC1_ARATH^Q
AT3G57390.1	c86010_g1_i2	-0.604852	4.49477	0.000172533	0.0165506	1e-33	SOC1_ARATH^SOC1_ARATH^Q
AT3G57390.1	c86010_g1_i3	-0.565534	4.97852	2.65377e-06	0.00058209	5e-25	SOC1_ARATH^SOC1_ARATH^Q
AT3G57880.1	c60208_g1_i1	2.54079	1.11377	1.69417e-09	9.2671e-07	3e-60	C2GR1_ARATH^C2GR1_ARATH^Q
AT3G57880.1	c95955_g2_i1	0.644259	5.27818	5.63809e-07	0.000154778	0	MCTP1_HUMAN^MCTP1_HUMAN^Q
AT3G57880.1	c97676_g1_i1	0.876923	3.75805	1.98632e-06	0.000453278	0	UN13C_RAT^UN13C_RAT^Q
AT3G58570.1	c79149_g1_i1	1.14075	2.48125	8.33576e-08	2.89833e-05	5e-21	RH31_ARATH^RH31_ARATH^Q
AT3G59010.1	c86406_g1_i1	-1.38375	2.9159	3.20245e-10	2.08245e-07	8e-69	PME61_ARATH^PME61_ARATH^Q
AT3G59140.1	c99096_g4_i1	1.20878	1.94407	2.99952e-07	8.87728e-05	7e-70	AB2C_ARATH^AB2C_ARATH^Q
AT3G59140.1	c100220_g1_i1	0.641096	3.67746	3.32985e-05	0.00459922	2e-85	AB3C_ARATH^AB3C_ARATH^Q
AT3G59140.1	c100220_g2_i1	0.528024	5.14761	8.13539e-05	0.00925851	0	AB3C_ARATH^AB3C_ARATH^Q
AT3G60130.1	c96747_g4_i1	-1.53288	6.19502	1.37782e-40	1.04734e-36	0	BGL12_ORYSJ^BGL12_ORYSJ^Q
AT3G60130.1	c83995_g1_i5	-1.66002	0.472358	0.00033793	0.0273975	9e-47	BGL18_ORYSJ^BGL18_ORYSJ^Q
AT3G60130.1	c83995_g2_i2	-1.96894	0.059176	0.000262777	0.0227075	1e-41	BGL18_ORYSJ^BGL18_ORYSJ^Q
AT3G60130.1	c94804_g2_i2	-0.781694	3.3446	3.49312e-06	0.000736163	2e-139	BGL41_ARATH^BGL41_ARATH^Q
AT3G60130.1	c96747_g5_i1	-0.958938	7.77538	1.16655e-12	1.23632e-09	2e-171	FURH_VIBFR^FURH_VIBFR^Q
AT3G60130.1	c74835_g3_i1	-2.55348	-0.402464	7.24318e-05	0.00844844	3e-125	RG1_RAUSE^RG1_RAUSE^Q
AT3G60130.1	c80508_g1_i1	-2.47331	5.83148	1.12216e-54	1.17795e-50	1e-154	RG1_RAUSE^RG1_RAUSE^Q
AT3G60130.1	c80508_g1_i2	-0.705383	6.17728	0.000695094	0.0455897	1e-158	RG1_RAUSE^RG1_RAUSE^Q
AT3G60130.1	c87087_g1_i6	-3.2653	-0.4942	1.93049e-05	0.00297722	8e-130	VICHY_VICSN^VICHY_VICSN^Q
AT3G61430.1	c83749_g1_i2	-0.398572	7.00003	3.62137e-05	0.00493997	2e-156	PIP14_ARATH^PIP14_ARATH^Q
AT3G61430.1	c85561_g1_i1	-0.913279	4.29669	5.84288e-06	0.0011449	2e-125	PIP22_ARATH^PIP22_ARATH^Q
AT3G61890.1	c90296_g1_i1	0.897984	3.20865	1.14124e-05	0.00195626	1e-26	ATHB7_ARATH^ATHB7_ARATH^Q
AT3G61890.1	c90296_g1_i3	0.666268	4.30169	3.13441e-05	0.00437588	5e-30	ATHB7_ARATH^ATHB7_ARATH^Q
AT3G62550.1	c82533_g1_i1	1.42395	2.83271	1.90659e-09	1.02012e-06	3e-59	USPAL_ARATH^USPAL_ARATH^Q
AT3G62550.1	c82533_g1_i2	1.24727	3.24869	1.07993e-05	0.00187301	8e-62	USPAL_ARATH^USPAL_ARATH^Q
AT3G62660.1	c90907_g4_i2	-0.444574	4.93185	7.95909e-05	0.00909073	6e-24	GAUT1_ARATH^GAUT1_ARATH^Q
AT3G62690.1	c93722_g1_i1	-0.607833	5.93028	3.06527e-05	0.00429498	1e-26	ATL2_ARATH^ATL2_ARATH^Q
AT3G63240.1	c92826_g1_i1	-0.716494	2.50182	0.000157569	0.0154097	5e-26	IP5P1_ARATH^IP5P1_ARATH^Q
AT3G63240.1	c92826_g1_i11	-0.742829	2.14434	0.000498468	0.0364212	5e-26	IP5P1_ARATH^IP5P1_ARATH^Q
AT4G00780.1	c100135_g3_i2	1.04846	4.70215	7.61713e-15	1.09034e-11	1e-28	MCC16_ARATH^MCC16_ARATH^Q
AT4G01120.1	c92194_g4_i1	1.38512	1.26912	1.48246e-05	0.00241533	4e-25	TAF1_TOBAC^TAF1_TOBAC^Q
AT4G03070.1	c96066_g1_i1	-1.329	1.49485	7.67148e-07	0.000203014	3e-27	DAO_ORYSJ^DAO_ORYSJ^Q
AT4G03070.1	c92062_g3_i2	-1.7501	-0.0568033	0.000217259	0.0196849	1e-23	FL3H_PETCR^FL3H_PETCR^Q
AT4G03430.1	c87715_g1_i2	2.51616	0.606911	1.73562e-07	5.57729e-05	8e-109	STA1_ARATH^STA1_ARATH^Q
AT4G04740.2	c94040_g1_i1	1.04622	3.88323	1.97465e-09	1.0489e-06	4e-44	CIPK6_ARATH^CIPK6_ARATH^Q
AT4G04740.2	c98987_g1_i1	-0.626206	5.61688	8.45032e-08	2.92433e-05	2e-22	NEK6_ARATH^NEK6_ARATH^Q
AT4G08160.1	c94984_g1_i4	-0.65351	2.49538	0.00048795	0.0358841	2e-67	XYNA_DICTH^XYNA_DICTH^Q
AT4G08950.1	c82848_g2_i2	-1.1384	2.56467	0.0001159	0.0122223	2e-104	EXOL2_ARATH^EXOL2_ARATH^Q
AT4G11660.1	c99943_g1_i1	-0.535318	6.16221	9.47438e-06	0.0016762	8e-34	HFA1D_ARATH^HFA1D_ARATH^Q
AT4G11660.1	c99943_g1_i3	-0.481642	6.31172	0.000213293	0.0194372	9e-34	PMTL_ARATH^PMTL_ARATH^Q
AT4G12040.1	c76780_g2_i1	-0.541575	6.0736	1.67914e-08	7.32971e-06	2e-27	SAP5_ARATH^SAP5_ARATH^Q
AT4G12040.1	c76780_g2_i2	-0.630671	4.86858	5.22079e-08	1.9375e-05	1e-26	SAP5_ARATH^SAP5_ARATH^Q
AT4G12980.1	c88333_g1_i1	-0.758123	2.9648	0.000353984	0.028324	4e-105	B561J_ARATH^B561J_ARATH^Q
AT4G13410.1	c85076_g1_i1	-0.456182	5.62186	6.53509e-06	0.00124944	0	CSLA2_ARATH^CSLA2_ARATH^Q
AT4G13410.1	c85076_g1_i2	-0.591182	5.64079	8.42592e-10	5.03366e-07	0	CSLA2_ARATH^CSLA2_ARATH^Q
AT4G13410.1	c85076_g1_i3	-0.456498	5.65222	7.79719e-06	0.00145048	0	CSLA2_ARATH^CSLA2_ARATH^Q
AT4G13410.1	c85076_g1_i4	-0.49044	5.703	1.56058e-08	6.88031e-06	0	CSLA2_ARATH^CSLA2_ARATH^Q
AT4G13410.1	c95271_g2_i1	-0.525896	4.80904	5.02895e-05	0.00639692	0	CSLA9_ARATH^CSLA9_ARATH^Q
AT4G13410.1	c95271_g2_i2	-0.554409	5.58904	2.4072e-06	0.000535464	0	CSLA9_ARATH^CSLA9_ARATH^Q
AT4G13410.1	c86293_g1_i1	-0.854657	3.80878	0.000222199	0.0200171	2e-116	CSLC4_ARATH^CSLC4_ARATH^Q
AT4G13410.1	c82049_g1_i1	-0.70347	5.52225	7.16575e-05	0.00837553	4e-62	CSLC9_ORYSJ^CSLC9_ORYSJ^Q
AT4G13830.2	c97555_g2_i2	-0.621162	3.21311	4.43974e-05	0.00576385	1e-49	DNJ20_ARATH^DNJ20_ARATH^Q
AT4G13830.2	c97555_g2_i3	-0.716304	3.18851	0.000117563	0.0123408	3e-50	DNJ20_ARATH^DNJ20_ARATH^Q
AT4G14130.1	c78699_g1_i1	-0.901506	4.43299	4.74425e-13	5.50436e-10	2e-61	XTH32_ARATH^XTH32_ARATH^Q
AT4G14130.1	c83638_g2_i1	-1.38055	1.24762	6.09358e-07	0.000166453	1e-53	XTH33_ARATH^XTH33_ARATH^Q
AT4G14130.1	c88053_g1_i1	-0.899063	1.94994	5.53208e-05	0.0068937	2e-26	XTH8_ARATH^XTH8_ARATH^Q
AT4G14130.1	c88053_g1_i4	-0.9279	1.98988	3.60229e-05	0.00492002	2e-26	XTH8_ARATH^XTH8_ARATH^Q
AT4G14130.1	c80258_g1_i1	-0.598825	7.92974	5.8393e-05	0.00720879	4e-91	XTH9_ARATH^XTH9_ARATH^Q
AT4G14130.1	c88748_g2_i1	-0.817931	5.16114	4.47183e-13	5.24349e-10	2e-102	XTHB_PHAAN^XTHB_PHAAN^Q
AT4G14130.1	c88748_g2_i2	-0.903762	4.55181	8.26882e-09	3.87004e-06	3e-103	XTHB_PHAAN^XTHB_PHAAN^Q
AT4G14560.1	c84014_g1_i1	-0.659742	4.70757	2.29762e-07	7.04438e-05	3e-36	IAA14_ARATH^IAA14_ARATH^Q
AT4G14560.1	c84014_g1_i2	-0.65779	4.44804	8.42845e-06	0.00153414	3e-36	IAA14_ARATH^IAA14_ARATH^Q
AT4G14560.1	c84014_g1_i3	-0.77427	4.66527	3.82658e-11	2.90874e-08	1e-35	IAA14_ARATH^IAA14_ARATH^Q
AT4G15630.1	c78576_g1_i1	-1.87728	0.246333	5.87829e-05	0.0072473	3e-23	CSPL5_POPTR^CSPL5_POPTR^Q
AT4G15630.1	c81450_g1_i1	-0.703419	4.77444	1.91302e-08	8.17094e-06	3e-52	CSPL5_VITVI^CSPL5_VITVI^Q
AT4G15700.1	c88816_g1_i2	1.19463	1.39755	0.000475053	0.0352241	3e-26	GRXC8_ARATH^GRXC8_ARATH^Q
AT4G17550.1	c95984_g1_i2	-0.543111	3.68668	4.38459e-05	0.00571581	4e-175	GLPT1_ARATH^GLPT1_ARATH^Q
AT4G18390.1	c80823_g2_i2	-1.25216	1.90594	9.19518e-06	0.00163731	5e-25	TCP13_ARATH^TCP13_ARATH^Q
AT4G18390.1	c82996_g1_i1	-1.00759	1.8868	6.56377e-05	0.00786372	9e-28	TCP4_ARATH^TCP4_ARATH^Q
AT4G18390.1	c82996_g1_i2	-1.14867	1.66226	4.1871e-05	0.0055436	1e-27	TCP4_ARATH^TCP4_ARATH^Q
AT4G18570.1	c91565_g1_i1	-0.58268	4.1183	0.000195534	0.0181796	3e-87	CHUP1_ARATH^CHUP1_ARATH^Q
AT4G19120.1	c84246_g2_i1	-0.398251	5.40383	4.70558e-05	0.00605194	3e-70	PMT2_ARATH^PMT2_ARATH^Q
AT4G19120.1	c95248_g3_i1	-0.451396	7.11902	2.48883e-05	0.00365516	4e-100	PMTT_ARATH^PMTT_ARATH^Q
AT4G19420.1	c84914_g3_i1	-0.806517	6.9881	8.5452e-06	0.00154437	1e-153	NOTUM_HUMAN^NOTUM_HUMAN^Q
AT4G19420.1	c84914_g2_i1	-0.651272	5.76393	2.30486e-13	2.8227e-10	2e-156	NOTUM_MOUSE^NOTUM_MOUSE^Q
AT4G19420.1	c91904_g1_i1	-0.568189	7.33094	1.56301e-05	0.00251682	0	NOTUM_MOUSE^NOTUM_MOUSE^Q
AT4G20230.1	c99786_g2_i1	-0.453115	4.79284	0.000257802	0.022374	1e-44	TPS13_RICCO^TPS13_RICCO^Q
AT4G20230.1	c97248_g2_i1	-1.39149	2.32898	3.70942e-11	2.83927e-08	2e-42	TPS9_RICCO^TPS9_RICCO^Q
AT4G20320.1	c3118_g1_i2	2.34942	-0.234156	0.000252281	0.0220337	4e-43	PYRG2_MOUSE^PYRG2_MOUSE^Q
AT4G22756.1	c90972_g1_i1	-1.37712	0.628581	7.03644e-05	0.00827264	2e-148	SMO11_ARATH^SMO11_ARATH^Q
AT4G22770.1	c86553_g2_i1	-0.366804	6.43463	0.000166521	0.0161141	2e-41	ESCA_ARATH^ESCA_ARATH^Q
AT4G22790.1	c97201_g1_i2	-0.723291	3.82235	1.18225e-05	0.00201248	1e-57	MATE5_ARATH^MATE5_ARATH^Q
AT4G22790.1	c97201_g1_i6	-0.856021	2.81753	0.000578097	0.0403838	7e-58	MATE5_ARATH^MATE5_ARATH^Q
AT4G23630.1	c68021_g1_i2	1.00024	2.17667	1.1772e-05	0.00200853	5e-93	RTNLC_ARATH^RTNLC_ARATH^Q
AT4G23630.1	c91361_g2_i1	-0.528909	5.2251	3.09482e-06	0.000665585	2e-98	RTNLE_ARATH^RTNLE_ARATH^Q
AT4G23920.1	c91605_g3_i1	-0.516015	4.66757	8.22295e-05	0.00935332	2e-24	GAE3_ARATH^GAE3_ARATH^Q
AT4G23920.1	c91605_g3_i2	-0.526663	5.07898	1.15154e-05	0.00197156	9e-25	GAE3_ARATH^GAE3_ARATH^Q
AT4G24570.1	c92431_g1_i1	-1.00992	2.16539	6.86056e-05	0.00811782	4e-38	PUMP2_ARATH^PUMP2_ARATH^Q
AT4G24570.1	c92431_g1_i4	-0.779279	2.80319	7.87754e-06	0.00146173	1e-42	PUMP2_ARATH^PUMP2_ARATH^Q
AT4G25780.1	c39967_g1_i1	-0.480934	4.07148	0.000474616	0.0352241	9e-78	PR1_MEDTR^PR1_MEDTR^Q
AT4G25940.1	c86002_g2_i1	-1.10962	1.21752	0.000172298	0.0165353	0	CAP6_ARATH^CAP6_ARATH^Q
AT4G26790.1	c78053_g2_i1	-1.13507	2.70927	1.37567e-07	4.55336e-05	5e-26	APG2_ARATH^APG2_ARATH^Q
AT4G26850.1	c94218_g4_i1	-0.543036	7.95534	8.78584e-10	5.20634e-07	mannose-1-phosphate_guanylyltransferases;GDP-galactose	myoinositol-1-phosphate_guanylyltransferases;glucose-1-phosphate_guanylyltransferase_|
AT4G27720.1	c81237_g1_i1	-0.389758	8.53894	1.26267e-06	0.000308586	0	MFSD5_HUMAN^MFSD5_HUMAN^Q
AT4G28250.1	c81014_g1_i1	0.756292	2.45217	0.000401433	0.0310282	3e-23	EXLB1_ORYSJ^EXLB1_ORYSJ^Q
AT4G28250.1	c86047_g1_i2	-1.51606	5.5175	1.39126e-16	2.47332e-13	1e-21	EXP10_ARATH^EXP10_ARATH^Q
AT4G28250.1	c91118_g7_i1	-0.702959	3.37878	2.43033e-06	0.000539521	1e-127	EXPB3_ARATH^EXPB3_ARATH^Q
AT4G28270.1	c80329_g3_i1	-0.680512	3.02745	0.00032059	0.0263011	8e-39	RMA1_CAPAN^RMA1_CAPAN^Q
AT4G28490.1	c97871_g2_i2	2.34951	-0.234919	0.000252281	0.0220337	6e-21	Y4885_ARATH^Y4885_ARATH^Q
AT4G28720.1	c60164_g1_i1	-1.05714	6.36465	2.24918e-28	1.12685e-24	7e-120	YUC10_ARATH^YUC10_ARATH^Q
AT4G28720.1	c87553_g1_i1	-1.64369	0.664337	0.000162897	0.0158303	8e-78	YUC4_ARATH^YUC4_ARATH^Q
AT4G28780.1	c94659_g3_i2	-0.540905	6.26246	1.91654e-06	0.000439304	7e-34	C74B2_ARATH^C74B2_ARATH^Q
AT4G28780.1	c68206_g1_i1	0.992217	1.77663	5.48669e-05	0.00685653	6e-40	GDL86_ARATH^GDL86_ARATH^Q
AT4G29190.1	c85848_g2_i1	0.791631	5.34556	1.01815e-08	4.68563e-06	2e-48	C3H49_ARATH^C3H49_ARATH^Q
AT4G29190.1	c85848_g2_i2	0.889278	5.6934	2.75568e-12	2.73633e-09	1e-48	C3H49_ARATH^C3H49_ARATH^Q
AT4G29360.1	c77236_g1_i1	-0.633193	2.79866	0.000376546	0.0296768	5e-71	E1314_ARATH^E1314_ARATH^Q
AT4G29780.1	c95591_g1_i1	-0.456955	5.57891	0.000248389	0.0217628	_unknown_protein_(TAIR	_Archae_-_0;_Bacteria_-_0;_Metazoa_-_519;_Fungi_-_43;_Plants_-_365;_Viruses_-_0;_Other_Eukaryotes_-_18_(source
AT4G30610.1	c88799_g1_i1	-1.33822	1.27241	6.37348e-05	0.00769056	4e-171	SCP40_ARATH^SCP40_ARATH^Q
AT4G31500.1	c100283_g2_i1	-0.370854	5.2174	0.000547683	0.0389332	2e-21	C14A1_ARATH^C14A1_ARATH^Q
AT4G31500.1	c100283_g2_i2	-0.477413	5.13364	0.00064486	0.0432889	2e-21	C14A1_ARATH^C14A1_ARATH^Q
AT4G31870.1	c83961_g1_i1	-0.457989	5.94179	0.000173431	0.0166223	7e-85	GPX4_MESCR^GPX4_MESCR^Q
AT4G32980.1	c96953_g1_i1	-0.868159	2.38496	9.57711e-05	0.0104887	6e-22	ATH1_ARATH^ATH1_ARATH^Q
AT4G32980.1	c96953_g1_i3	-0.855116	1.83922	0.000188449	0.0177076	3e-72	ATH1_ARATH^ATH1_ARATH^Q
AT4G32980.1	c96953_g1_i5	-0.794171	1.7002	0.000774482	0.0492342	3e-61	ATH1_ARATH^ATH1_ARATH^Q
AT4G32980.1	c96953_g1_i6	-0.846019	2.01651	0.000250424	0.0218976	1e-72	ATH1_ARATH^ATH1_ARATH^Q
AT4G32980.1	c96953_g1_i7	-0.913147	2.60851	1.19955e-06	0.000296817	3e-60	ATH1_ARATH^ATH1_ARATH^Q
AT4G34135.1	c97227_g1_i1	-1.52519	3.91738	1.41263e-23	5.4632e-20	1e-33	U78D2_ARATH^U78D2_ARATH^Q
AT4G34135.1	c98138_g1_i1	-0.945283	5.17924	2.70707e-08	1.09899e-05	2e-44	U83A1_ARATH^U83A1_ARATH^Q
AT4G34135.1	c89032_g1_i2	0.518808	4.7927	0.000174527	0.0166838	3e-46	UGT2_GARJA^UGT2_GARJA^Q
AT4G34135.1	c89032_g1_i3	0.634258	4.63583	4.47028e-07	0.000125373	4e-35	UGT2_GARJA^UGT2_GARJA^Q
AT4G34135.1	c100046_g1_i2	0.550638	3.72367	0.000175925	0.0167884	4e-45	ZOX_PHAVU^ZOX_PHAVU^Q
AT4G34160.1	c83308_g3_i1	-0.423857	7.14579	5.529e-08	2.03136e-05	2e-80	CCD32_ARATH^CCD32_ARATH^Q
AT4G34590.1	c86347_g2_i1	-0.61968	6.38701	1.29034e-06	0.000313609	2e-40	OCS1_MAIZE^OCS1_MAIZE^Q
AT4G35320.1	c89181_g2_i1	-0.759095	2.48626	0.000176081	0.016796	_unknown_protein_(TAIR	_Archae_-_12;_Bacteria_-_1396;_Metazoa_-_17338;_Fungi_-_3422;_Plants_-_5037;_Viruses_-_0;_Other_Eukaryotes_-_2996_(source
AT4G35320.1	c89181_g2_i2	-0.653954	3.00072	0.000306427	0.0254327	_unknown_protein_(TAIR	_Archae_-_12;_Bacteria_-_1396;_Metazoa_-_17338;_Fungi_-_3422;_Plants_-_5037;_Viruses_-_0;_Other_Eukaryotes_-_2996_(source
AT4G35320.1	c89181_g2_i3	-0.966476	2.41404	1.15983e-06	0.000290513	_unknown_protein_(TAIR	_Archae_-_12;_Bacteria_-_1396;_Metazoa_-_17338;_Fungi_-_3422;_Plants_-_5037;_Viruses_-_0;_Other_Eukaryotes_-_2996_(source
AT4G36470.1	c97287_g1_i1	-1.92296	2.82185	1.06414e-22	3.60892e-19	8e-97	JMT_BRARP^JMT_BRARP^Q
AT4G36540.1	c94404_g2_i1	-0.524918	4.9631	6.90573e-06	0.0013067	4e-37	BH078_ARATH^BH078_ARATH^Q
AT4G36540.1	c92899_g1_i1	-0.592274	3.20271	0.000168349	0.0162412	3e-38	BH079_ARATH^BH079_ARATH^Q
AT4G36540.1	c92899_g1_i2	-0.658929	2.90715	6.03223e-05	0.0073834	4e-38	BH079_ARATH^BH079_ARATH^Q
AT4G36540.1	c91872_g2_i3	-1.39552	1.72777	8.71117e-08	3.00987e-05	2e-35	BH137_ARATH^BH137_ARATH^Q
AT4G37240.1	c73214_g1_i1	-1.3361	0.503689	0.000289705	0.0243845	_molecular_function_unknown;_INVOLVED_IN	_cellular_component_unknown;_EXPRESSED_IN
AT4G37240.1	c73214_g1_i2	-1.02073	2.65959	3.01086e-05	0.00423964	_molecular_function_unknown;_INVOLVED_IN	_cellular_component_unknown;_EXPRESSED_IN
AT4G37430.1	c92839_g2_i5	1.68666	1.39357	2.058e-07	6.46251e-05	2e-27	C72B1_PINTA^C72B1_PINTA^Q
AT4G37430.1	c86276_g1_i1	-0.953603	7.15081	3.79795e-07	0.000108449	2e-25	C7A52_PANGI^C7A52_PANGI^Q
AT4G37530.1	c100014_g1_i3	-0.937289	3.39126	5.36846e-10	3.36201e-07	1e-69	PER18_ARATH^PER18_ARATH^Q
AT4G37530.1	c97306_g1_i1	-0.763056	4.3922	7.14816e-10	4.35289e-07	1e-71	PER3_ARATH^PER3_ARATH^Q
AT4G37530.1	c97306_g1_i2	-0.584873	4.42332	1.22351e-05	0.00206676	5e-70	PER3_ARATH^PER3_ARATH^Q
AT4G37530.1	c97306_g1_i3	-0.684095	2.95022	0.000130108	0.01334	5e-28	PER3_ARATH^PER3_ARATH^Q
AT4G37530.1	c97306_g1_i4	-0.847547	4.60284	3.45066e-11	2.65967e-08	2e-72	PER3_ARATH^PER3_ARATH^Q
AT4G37530.1	c97306_g1_i5	-0.793709	4.45759	3.7902e-12	3.58591e-09	2e-71	PER3_ARATH^PER3_ARATH^Q
AT4G37530.1	c97306_g1_i7	-0.865317	4.39	9.38915e-11	6.74187e-08	3e-70	PER3_ARATH^PER3_ARATH^Q
AT4G37530.1	c94859_g1_i1	-1.85757	2.5054	1.7418e-08	7.57325e-06	6e-64	PER4_VITVI^PER4_VITVI^Q
AT4G37530.1	c84144_g2_i1	7.02498	0.799593	1.40561e-07	4.63162e-05	3e-57	PER40_ARATH^PER40_ARATH^Q
AT4G37530.1	c83669_g3_i1	-2.21125	0.862534	2.6037e-10	1.72361e-07	3e-64	PER43_ARATH^PER43_ARATH^Q
AT4G37530.1	c83669_g3_i2	-2.26618	0.49125	1.45734e-05	0.00238798	5e-43	PER43_ARATH^PER43_ARATH^Q
AT4G37530.1	c80282_g1_i1	-0.673224	3.66551	0.000359565	0.0286561	7e-71	PER47_ARATH^PER47_ARATH^Q
AT4G37530.1	c80282_g1_i2	-0.853165	3.63504	1.80577e-09	9.7805e-07	9e-71	PER47_ARATH^PER47_ARATH^Q
AT4G37560.1	c93630_g2_i4	-0.531253	4.18245	5.3366e-05	0.00669852	6e-87	FMDA_SCHPO^FMDA_SCHPO^Q
AT4G38670.1	c80808_g1_i1	0.464807	6.80267	2.44233e-06	0.00054056	2e-44	OS13_SOLCO^OS13_SOLCO^Q
AT4G38670.1	c63145_g1_i1	-1.38176	4.74578	2.20354e-09	1.16208e-06	3e-58	PR5_ARATH^PR5_ARATH^Q
AT4G38670.1	c93646_g2_i2	2.39847	2.72672	3.11525e-24	1.2486e-20	9e-46	PR5_ARATH^PR5_ARATH^Q
AT4G38670.1	c79318_g1_i1	-0.689423	2.4093	0.000606676	0.041606	9e-53	TLPH_ARATH^TLPH_ARATH^Q
AT4G38670.1	c87677_g2_i3	-1.70286	1.43343	1.34214e-08	6.0257e-06	9e-105	TLPH_ARATH^TLPH_ARATH^Q
AT4G38670.1	c87677_g2_i1	-1.26261	1.29301	7.95002e-06	0.0014727	2e-105	TP1A_MALDO^TP1A_MALDO^Q
AT4G38670.1	c87677_g2_i2	-1.81355	0.893905	1.98935e-07	6.27372e-05	2e-103	TP1A_MALDO^TP1A_MALDO^Q
AT4G38670.1	c92396_g1_i2	-0.768913	3.91828	0.000162941	0.0158303	3e-96	TP1A_MALDO^TP1A_MALDO^Q
AT4G38670.1	c92396_g1_i3	-0.719922	4.15869	9.27141e-05	0.0102446	7e-94	TP1A_MALDO^TP1A_MALDO^Q
AT4G38860.1	c80179_g2_i1	-0.552548	5.06858	6.56727e-06	0.0012545	3e-46	AX15A_SOYBN^AX15A_SOYBN^Q
AT4G38950.1	c92656_g1_i1	-0.340858	6.46904	2.90844e-05	0.00413632	2e-44	ARK3_ARATH^ARK3_ARATH^Q
AT4G38950.1	c98747_g5_i1	-0.373854	4.8802	0.000192595	0.0179745	4e-40	ATK1_ARATH^ATK1_ARATH^Q
AT4G38950.1	c95219_g4_i1	-0.440303	5.23586	7.09423e-05	0.00833613	9e-45	ATK4_ARATH^ATK4_ARATH^Q
AT4G38950.1	c95219_g4_i2	-0.469273	5.24236	0.000190014	0.017809	3e-26	ATK4_ARATH^ATK4_ARATH^Q
AT4G38950.1	c90830_g1_i2	-0.535822	5.35442	1.14677e-06	0.000288342	0	NACK1_ARATH^NACK1_ARATH^Q
AT4G39260.1	c70235_g1_i1	1.0268	1.43847	0.00028313	0.0239224	2e-21	CP31B_ARATH^CP31B_ARATH^Q
AT5G01620.3	c95926_g1_i2	-0.715885	3.51416	7.29775e-07	0.00019429	1e-41	TBL33_ARATH^TBL33_ARATH^Q
AT5G02190.1	c86904_g1_i1	-0.532222	3.97982	3.38392e-05	0.00466222	6e-26	ASPL2_ARATH^ASPL2_ARATH^Q
AT5G02560.2	c79610_g2_i1	-0.604052	7.32223	8.71101e-12	7.58998e-09	5e-32	H2A1_ARATH^H2A1_ARATH^Q
AT5G02560.2	c79184_g1_i1	-0.735347	7.09596	3.47782e-08	1.37147e-05	3e-42	H2A4_ARATH^H2A4_ARATH^Q
AT5G02560.2	c92621_g1_i1	-0.420094	6.94038	3.12896e-07	9.16004e-05	3e-33	H2A6_ARATH^H2A6_ARATH^Q
AT5G02560.2	c71362_g1_i1	-0.627316	6.12771	0.000144422	0.0144141	1e-31	H2AX_CICAR^H2AX_CICAR^Q
AT5G02560.2	c79610_g1_i1	-0.82592	5.92812	1.59764e-09	8.84885e-07	2e-34	H2AX_CICAR^H2AX_CICAR^Q
AT5G02560.2	c79610_g1_i3	-0.801338	5.92494	2.83629e-08	1.14291e-05	2e-34	H2AX_CICAR^H2AX_CICAR^Q
AT5G02760.1	c93917_g8_i1	-0.374928	5.25828	0.000125435	0.0129596	3e-22	P2C27_ARATH^P2C27_ARATH^Q
AT5G02890.1	c85237_g1_i1	-1.01061	2.95717	7.98312e-08	2.78451e-05	8e-41	CR26L_ARATH^CR26L_ARATH^Q
AT5G03240.1	c89690_g2_i1	1.72108	1.05773	1.47144e-05	0.00240448	6e-58	UBQ11_ARATH^UBQ11_ARATH^Q
AT5G04070.1	c89439_g2_i1	-1.00682	4.16335	2.0493e-11	1.66697e-08	3e-26	TIC32_PEA^TIC32_PEA^Q
AT5G04220.2	c68832_g1_i1	1.25441	1.11031	0.00020986	0.0191958	5e-148	SYT2_ARATH^SYT2_ARATH^Q
AT5G05250.1	c90343_g1_i1	-0.796496	2.13115	0.00053166	0.0381137	_unknown_protein_(TAIR	_Archae_-_12;_Bacteria_-_1396;_Metazoa_-_17338;_Fungi_-_3422;_Plants_-_5037;_Viruses_-_0;_Other_Eukaryotes_-_2996_(source
AT5G06530.2	c96347_g1_i1	0.974499	6.08955	2.49676e-25	1.05844e-21	6e-55	AB11G_ARATH^AB11G_ARATH^Q
AT5G06530.2	c84905_g4_i1	-0.794509	4.96877	1.80407e-06	0.000419948	1e-33	AB32G_ARATH^AB32G_ARATH^Q
AT5G06530.2	c94487_g1_i1	-0.379516	4.94397	0.000343489	0.0277664	2e-22	AB32G_ARATH^AB32G_ARATH^Q
AT5G06530.2	c94487_g1_i5	-0.393531	4.85803	0.000147251	0.0146283	1e-22	AB32G_ARATH^AB32G_ARATH^Q
AT5G06530.2	c98912_g2_i1	-0.635384	5.01954	1.82441e-09	9.83312e-07	7e-26	AB32G_ARATH^AB32G_ARATH^Q
AT5G06530.2	c98912_g2_i2	-0.54092	4.3417	0.000157576	0.0154097	1e-23	AB32G_ARATH^AB32G_ARATH^Q
AT5G06530.2	c98912_g2_i4	-0.640356	5.06435	1.00786e-11	8.67863e-09	1e-23	AB32G_ARATH^AB32G_ARATH^Q
AT5G06530.2	c98912_g2_i5	-0.535376	4.97945	7.7934e-08	2.72696e-05	3e-26	AB32G_ARATH^AB32G_ARATH^Q
AT5G06530.2	c98912_g2_i6	-0.700643	4.93398	1.0843e-10	7.66104e-08	2e-26	AB32G_ARATH^AB32G_ARATH^Q
AT5G06530.2	c98912_g2_i7	-0.603694	4.93554	3.72849e-08	1.45471e-05	3e-26	AB32G_ARATH^AB32G_ARATH^Q
AT5G06530.2	c98662_g2_i2	0.992362	1.53192	0.000572259	0.0401494	4e-21	PDR1_TOBAC^PDR1_TOBAC^Q
AT5G06530.2	c98662_g2_i9	1.16058	1.00215	0.000613207	0.0419801	2e-41	PDR1_TOBAC^PDR1_TOBAC^Q
AT5G06530.2	c100227_g1_i1	-0.913187	5.96279	2.96468e-14	4.13631e-11	9e-24	PDR2_NICPL^PDR2_NICPL^Q
AT5G07870.1	c94377_g1_i1	-0.46482	6.62294	8.64413e-05	0.00972204	3e-54	DCR_ARATH^DCR_ARATH^Q
AT5G07870.1	c95357_g1_i7	-1.10049	3.23325	6.43709e-12	5.72177e-09	7e-26	SHT_ARATH^SHT_ARATH^Q
AT5G08350.1	c94384_g2_i1	1.08239	3.4167	8.37809e-08	2.90847e-05	1e-38	GEML5_ARATH^GEML5_ARATH^Q
AT5G08500.1	c80056_g2_i1	1.18812	1.32864	2.84269e-05	0.0040698	0	CLPT1_DANRE^CLPT1_DANRE^Q
AT5G11150.1	c95376_g5_i1	-0.660833	3.49408	1.67968e-05	0.00266765	6e-115	VA713_ARATH^VA713_ARATH^Q
AT5G12140.1	c59666_g1_i1	0.398954	6.73708	8.67085e-07	0.000225137	3e-21	CYTI_VIGUN^CYTI_VIGUN^Q
AT5G13400.1	c88470_g7_i1	-1.04775	1.85376	8.75005e-06	0.00157123	2e-43	PTR21_ARATH^PTR21_ARATH^Q
AT5G13700.1	c96822_g1_i1	-0.364515	6.46941	0.000442943	0.0334278	2e-37	PAO2_ARATH^PAO2_ARATH^Q
AT5G14450.1	c82015_g2_i1	-0.593914	7.7282	4.38469e-06	0.000898294	1e-34	APG2_ARATH^APG2_ARATH^Q
AT5G14450.1	c82015_g2_i2	-0.708423	5.91668	7.35868e-11	5.33604e-08	7e-35	APG2_ARATH^APG2_ARATH^Q
AT5G14450.1	c91410_g2_i1	-1.13551	3.38923	2.71489e-12	2.70802e-09	3e-25	EXL3_ARATH^EXL3_ARATH^Q
AT5G14450.1	c91410_g2_i2	-1.92571	3.9412	2.0485e-32	1.12894e-28	2e-25	EXL3_ARATH^EXL3_ARATH^Q
AT5G14450.1	c93990_g2_i1	-1.10374	5.79746	3.91099e-05	0.00526018	6e-30	GDL15_ARATH^GDL15_ARATH^Q
AT5G14450.1	c94369_g3_i1	-0.728126	4.36491	2.8669e-06	0.00062203	3e-28	GDL15_ARATH^GDL15_ARATH^Q
AT5G14450.1	c92294_g1_i1	-1.83461	1.89177	1.04117e-09	6.05583e-07	2e-25	GDL31_ARATH^GDL31_ARATH^Q
AT5G14450.1	c83432_g2_i1	-0.856369	5.62542	4.76067e-18	1.02887e-14	7e-25	GDL34_ARATH^GDL34_ARATH^Q
AT5G14450.1	c85988_g2_i1	-1.2739	5.52808	7.80144e-11	5.62012e-08	1e-26	GDL34_ARATH^GDL34_ARATH^Q
AT5G14450.1	c93243_g2_i1	-0.814119	5.55913	1.46364e-15	2.30462e-12	3e-26	GDL34_ARATH^GDL34_ARATH^Q
AT5G14450.1	c74398_g1_i1	-2.61554	-0.203517	1.0683e-05	0.00185872	6e-26	GDL38_ARATH^GDL38_ARATH^Q
AT5G14450.1	c87452_g1_i1	-0.693128	5.89971	7.31727e-05	0.008521	5e-41	GDL57_ARATH^GDL57_ARATH^Q
AT5G14450.1	c89155_g3_i1	-1.02034	5.52166	1.77089e-09	9.6628e-07	2e-25	GDL67_ARATH^GDL67_ARATH^Q
AT5G14450.1	c89155_g5_i1	-0.957721	8.17496	6.75453e-10	4.14756e-07	7e-28	GDL79_ARATH^GDL79_ARATH^Q
AT5G14450.1	c83237_g1_i1	-0.970746	4.87959	8.74762e-18	1.81918e-14	8e-54	GDL83_ARATH^GDL83_ARATH^Q
AT5G14450.1	c94659_g3_i1	-0.954773	4.65951	4.89674e-12	4.53547e-09	3e-23	GDL86_ARATH^GDL86_ARATH^Q
AT5G14450.1	c97621_g5_i2	-2.97285	1.52571	2.19974e-21	6.38042e-18	2e-23	YI31B_YEAST^YI31B_YEAST^Q
AT5G14920.1	c77465_g1_i1	-0.894703	3.61947	3.02319e-05	0.00425022	3e-26	GASAE_ARATH^GASAE_ARATH^Q
AT5G15350.1	c67952_g1_i1	3.08383	0.745105	2.42657e-11	1.94514e-08	5e-24	LAML_ARATH^LAML_ARATH^Q
AT5G16040.1	c62982_g1_i1	1.36027	0.739215	0.000223582	0.0201252	2e-22	HERC5_HUMAN^HERC5_HUMAN^Q
AT5G18670.1	c95097_g1_i2	0.384236	5.95421	4.37092e-05	0.00570473	8e-87	BAM1_ARATH^BAM1_ARATH^Q
AT5G18670.1	c95097_g5_i1	1.35953	1.16509	0.000171269	0.0164581	8e-65	BAM1_ARATH^BAM1_ARATH^Q
AT5G18670.1	c95097_g4_i1	0.808453	2.78423	0.00013456	0.0136631	2e-92	BAM3_ARATH^BAM3_ARATH^Q
AT5G19240.1	c81638_g1_i1	-0.703369	3.90036	1.37313e-07	4.55179e-05	7e-37	UGPI3_ARATH^UGPI3_ARATH^Q
AT5G20230.1	c60130_g2_i1	-2.5742	0.187581	2.41521e-07	7.38434e-05	4e-21	BCB1_ARATH^BCB1_ARATH^Q
AT5G20630.1	c67450_g1_i1	-1.34997	4.80844	9.17039e-07	0.000236991	1e-80	AB19A_PRUPE^AB19A_PRUPE^Q
AT5G20630.1	c75493_g1_i1	-1.40472	0.645273	5.00613e-05	0.00637158	3e-70	ABP20_PRUPE^ABP20_PRUPE^Q
AT5G21100.1	c95987_g3_i2	-0.489787	7.29945	0.00049309	0.036136	4e-44	ASOL_BRANA^ASOL_BRANA^Q
AT5G21100.1	c89350_g1_i1	-0.762622	3.64482	0.000138659	0.0139955	5e-61	LAC11_ARATH^LAC11_ARATH^Q
AT5G21100.1	c96981_g1_i2	-2.57896	-0.25577	0.000336827	0.0273181	1e-27	LAC12_ARATH^LAC12_ARATH^Q
AT5G21100.1	c98631_g2_i1	-1.39757	0.590149	0.000380369	0.02984	2e-60	LAC14_ARATH^LAC14_ARATH^Q
AT5G21100.1	c98631_g2_i2	-2.44554	-0.284867	6.77316e-05	0.00803597	3e-35	LAC14_ARATH^LAC14_ARATH^Q
AT5G21100.1	c96981_g2_i2	-1.32771	1.21834	1.02225e-05	0.00179179	6e-65	LAC5_ARATH^LAC5_ARATH^Q
AT5G22250.1	c85939_g1_i2	-0.445256	4.64359	0.000119369	0.0124597	4e-91	CAF1G_ARATH^CAF1G_ARATH^Q
AT5G22250.1	c87771_g3_i1	-1.01873	6.46328	2.92547e-15	4.47843e-12	3e-139	CAF1I_ARATH^CAF1I_ARATH^Q
AT5G22860.1	c95880_g2_i3	-0.690686	2.34154	0.000416618	0.0318556	2e-179	PCP_PONAB^PCP_PONAB^Q
AT5G22920.1	c100137_g2_i2	-2.43091	0.408769	1.71444e-08	7.46902e-06	7e-118	ZN363_MOUSE^ZN363_MOUSE^Q
AT5G23860.1	c90964_g2_i1	0.793265	3.17428	8.24485e-06	0.00150955	1e-120	TBA_PRUDU^TBA_PRUDU^Q
AT5G23860.1	c94842_g7_i1	-1.08593	3.56495	3.36308e-12	3.25158e-09	6e-78	TBA4_GOSHI^TBA4_GOSHI^Q
AT5G23860.1	c53070_g1_i1	1.24708	0.922184	0.000398664	0.0309226	2e-120	TBB1_AVESA^TBB1_AVESA^Q
AT5G23860.1	c85254_g5_i1	0.878999	1.83573	0.000792806	0.0499477	3e-70	TBB2_LUPAL^TBB2_LUPAL^Q
AT5G24160.1	c88282_g3_i1	-0.364289	6.25071	3.69197e-06	0.000770703	3e-146	ERG1_PANGI^ERG1_PANGI^Q
AT5G24420.1	c94080_g1_i2	-0.536663	3.571	0.000552952	0.0392319	6e-24	6PGL1_ARATH^6PGL1_ARATH^Q
AT5G24580.1	c76087_g1_i1	-0.678983	6.39473	5.20487e-11	3.86319e-08	8e-26	HIP26_ARATH^HIP26_ARATH^Q
AT5G25390.2	c74782_g1_i1	-2.00962	1.75337	4.86688e-14	6.70538e-11	3e-57	WIN1_ARATH^WIN1_ARATH^Q
AT5G25390.2	c91119_g5_i1	-1.20351	2.92609	6.92994e-12	6.13512e-09	4e-59	WIN1_ARATH^WIN1_ARATH^Q
AT5G25390.2	c91119_g5_i2	-0.78981	2.20581	0.000150505	0.0148644	5e-55	WIN1_ARATH^WIN1_ARATH^Q
AT5G26570.1	c99829_g2_i1	1.1528	1.49258	2.70265e-05	0.00391185	0	PWD_ARATH^PWD_ARATH^Q
AT5G35970.1	c97148_g2_i2	-0.723369	3.02403	0.000143085	0.0143122	0	SMBP2_HUMAN^SMBP2_HUMAN^Q
AT5G36220.1	c91808_g6_i1	-0.662151	6.64754	0.000198165	0.0183776	1e-45	C77A2_SOLME^C77A2_SOLME^Q
AT5G36220.1	c97488_g1_i2	0.686635	4.54557	1.75472e-05	0.00276491	6e-61	C78A5_ARATH^C78A5_ARATH^Q
AT5G36220.1	c93443_g1_i1	1.52431	1.57336	1.20948e-06	0.000297899	1e-172	C81E8_MEDTR^C81E8_MEDTR^Q
AT5G36220.1	c93443_g1_i2	1.79897	1.32153	8.3954e-07	0.000219013	1e-173	C81E8_MEDTR^C81E8_MEDTR^Q
AT5G36220.1	c93443_g1_i3	1.3681	1.78927	1.22223e-05	0.00206618	7e-173	C81E8_MEDTR^C81E8_MEDTR^Q
AT5G36220.1	c95518_g1_i1	-0.196667	7.60097	0.000728262	0.047148	3e-81	C98A2_SOYBN^C98A2_SOYBN^Q
AT5G37600.1	c76832_g2_i1	0.631498	3.23204	0.000227038	0.0203449	3e-64	GLNA_VIGAC^GLNA_VIGAC^Q
AT5G37600.1	c90037_g2_i1	-0.969633	3.22567	3.73737e-06	0.000779441	0	GLNA2_DAUCA^GLNA2_DAUCA^Q
AT5G37770.1	c93563_g1_i3	-1.84901	1.57727	8.4939e-13	9.32719e-10	1e-21	CML19_ORYSJ^CML19_ORYSJ^Q
AT5G37770.1	c85900_g1_i1	-0.39624	6.75534	0.000213706	0.0194507	3e-25	CML35_ARATH^CML35_ARATH^Q
AT5G37770.1	c85900_g1_i2	-0.421557	6.09291	0.000219411	0.0198389	3e-25	CML35_ARATH^CML35_ARATH^Q
AT5G40380.1	c96924_g3_i7	-1.29354	0.852784	0.000182292	0.0172392	1e-28	CRK14_ARATH^CRK14_ARATH^Q
AT5G40380.1	c96924_g3_i1	-1.3019	1.0858	0.000115688	0.0122147	2e-35	CRK25_ARATH^CRK25_ARATH^Q
AT5G40380.1	c96924_g3_i10	-1.55423	1.72857	3.71578e-05	0.00504378	5e-23	CRK25_ARATH^CRK25_ARATH^Q
AT5G40380.1	c96924_g3_i8	-0.949212	1.83131	5.9732e-05	0.00733968	9e-36	CRK25_ARATH^CRK25_ARATH^Q
AT5G40380.1	c96924_g3_i11	-1.00142	1.74451	5.15144e-05	0.00651513	6e-23	CRK26_ARATH^CRK26_ARATH^Q
AT5G41920.1	c89437_g1_i1	-0.455202	7.30588	7.30244e-05	0.00851273	1e-51	CIGR1_ORYSJ^CIGR1_ORYSJ^Q
AT5G41920.1	c98922_g2_i1	0.52379	4.30581	0.000731342	0.0472846	2e-34	SCL14_ARATH^SCL14_ARATH^Q
AT5G42050.1	c89212_g3_i1	-0.460848	6.23686	0.000141706	0.0142461	3e-75	B2_DAUCA^B2_DAUCA^Q
AT5G42680.1	c94285_g1_i1	-1.02818	1.25777	0.000380238	0.02984	2e-47	MIZ1_ARATH^MIZ1_ARATH^Q
AT5G42680.1	c94285_g1_i2	-1.37438	1.37419	1.27679e-05	0.00213873	2e-47	MIZ1_ARATH^MIZ1_ARATH^Q
AT5G42760.2	c76619_g2_i1	-0.876611	2.08081	0.000360726	0.0287175	2e-155	Y4929_FRASN^Y4929_FRASN^Q
AT5G43270.2	c80807_g1_i1	-0.47776	6.46071	4.00126e-08	1.53934e-05	5e-29	SBP1_ANTMA^SBP1_ANTMA^Q
AT5G43270.2	c80807_g1_i3	-0.512859	6.39677	7.62693e-11	5.51242e-08	5e-29	SBP1_ANTMA^SBP1_ANTMA^Q
AT5G43270.2	c81320_g1_i1	0.937669	1.57586	0.000400265	0.0309942	2e-30	SPL12_ARATH^SPL12_ARATH^Q
AT5G43270.2	c79187_g1_i2	-0.326728	6.22432	0.00019489	0.0181426	2e-30	SPL17_ORYSJ^SPL17_ORYSJ^Q
AT5G43270.2	c93310_g3_i1	-0.45919	6.68116	2.81763e-10	1.85409e-07	2e-27	SPL5_ARATH^SPL5_ARATH^Q
AT5G43270.2	c93310_g3_i2	-0.430098	5.76762	1.06831e-05	0.00185872	2e-28	SPL5_ARATH^SPL5_ARATH^Q
AT5G43270.2	c79187_g1_i1	-0.328434	6.3585	0.000102679	0.0111117	5e-32	SPL9_ARATH^SPL9_ARATH^Q
AT5G43850.1	c74670_g1_i1	1.29269	0.698674	0.000564274	0.0397663	1e-91	MTND2_VITVI^MTND2_VITVI^Q
AT5G44410.1	c96460_g1_i1	-2.33376	2.4322	1.41032e-22	4.6402e-19	2e-146	CBDAS_CANSA^CBDAS_CANSA^Q
AT5G44410.1	c96460_g1_i4	-1.98899	1.8468	9.76127e-15	1.38825e-11	2e-143	CBDAS_CANSA^CBDAS_CANSA^Q
AT5G44680.1	c98708_g2_i4	-0.535698	3.26055	0.000268518	0.023059	1e-64	GUAA_HELHP^GUAA_HELHP^Q
AT5G45750.1	c91053_g1_i1	-0.776107	2.68956	9.42756e-05	0.0103573	4e-42	RABA3_ARATH^RABA3_ARATH^Q
AT5G45750.1	c86778_g1_i1	-0.749967	3.37096	1.9595e-06	0.000448086	6e-42	RAC2A_ARATH^RAC2A_ARATH^Q
AT5G45750.1	c86778_g2_i1	-0.453523	3.80116	0.000622382	0.0423191	1e-42	RAC2A_ARATH^RAC2A_ARATH^Q
AT5G45750.1	c90616_g4_i1	-0.352854	6.54407	5.90063e-05	0.00726265	4e-56	RAD2A_ARATH^RAD2A_ARATH^Q
AT5G45750.1	c93034_g3_i2	-0.601815	3.4936	2.04614e-05	0.00311394	1e-51	RAD2A_ARATH^RAD2A_ARATH^Q
AT5G45750.1	c93034_g3_i1	-0.792399	3.63974	2.47519e-08	1.01231e-05	8e-52	RAD2C_ARATH^RAD2C_ARATH^Q
AT5G45750.1	c82685_g1_i1	-0.428618	5.60521	0.000168822	0.0162725	3e-50	RAE1C_ARATH^RAE1C_ARATH^Q
AT5G45750.1	c82685_g1_i2	-0.528812	5.38218	1.05103e-05	0.00183735	7e-50	RAE1C_ARATH^RAE1C_ARATH^Q
AT5G45750.1	c82685_g1_i3	-0.355446	5.86437	5.33898e-05	0.00669852	4e-50	RAE1C_ARATH^RAE1C_ARATH^Q
AT5G45750.1	c78650_g1_i1	-0.460089	5.07874	0.000627557	0.0425528	6e-47	RAF2B_ARATH^RAF2B_ARATH^Q
AT5G45750.1	c93034_g4_i2	-0.450929	4.09169	0.000785788	0.0496901	6e-41	RIC1_ORYSJ^RIC1_ORYSJ^Q
AT5G45750.1	c93034_g4_i1	-0.506987	5.64943	7.12529e-09	3.39245e-06	4e-55	YPTM2_MAIZE^YPTM2_MAIZE^Q
AT5G46690.1	c87940_g4_i1	-0.683073	4.2333	7.66077e-08	2.69338e-05	5e-30	BH096_ARATH^BH096_ARATH^Q
AT5G46690.1	c87940_g4_i2	-0.650154	4.77322	1.88273e-06	0.00043368	2e-39	BH096_ARATH^BH096_ARATH^Q
AT5G47240.1	c91362_g2_i4	-0.8099	2.2157	0.000264134	0.0228036	2e-85	NUDT2_ARATH^NUDT2_ARATH^Q
AT5G47240.1	c91362_g2_i6	-0.952647	2.27002	3.06019e-05	0.00429402	2e-60	NUDT2_ARATH^NUDT2_ARATH^Q
AT5G50360.1	c92228_g1_i1	0.701055	6.31164	5.78054e-06	0.00113454	_unknown_protein_(TAIR	_Archae_-_0;_Bacteria_-_0;_Metazoa_-_736;_Fungi_-_347;_Plants_-_385;_Viruses_-_0;_Other_Eukaryotes_-_339_(source
AT5G50720.1	c85669_g1_i1	-1.14518	1.7769	8.12079e-06	0.0014918	6e-25	HA22C_ARATH^HA22C_ARATH^Q
AT5G51570.1	c65780_g2_i1	1.29057	0.992558	0.000590258	0.0408659	3e-76	HIR4_ARATH^HIR4_ARATH^Q
AT5G51830.1	c93714_g3_i1	-0.539385	6.67313	1.97739e-12	2.03796e-09	9e-122	SCRK4_ARATH^SCRK4_ARATH^Q
AT5G51830.1	c86234_g2_i1	-0.407445	5.59219	6.71906e-06	0.00127788	2e-128	SCRK6_ARATH^SCRK6_ARATH^Q
AT5G51990.1	c88132_g2_i1	-1.87017	1.33757	1.87926e-10	1.28255e-07	9e-57	DRE1A_ARATH^DRE1A_ARATH^Q
AT5G51990.1	c32575_g1_i1	7.26771	5.23773	6.72457e-207	2.47062e-202	1e-35	DRE1E_ARATH^DRE1E_ARATH^Q
AT5G52320.1	c99070_g3_i1	-0.540551	4.67088	4.40989e-05	0.00573861	9e-28	C82C4_ARATH^C82C4_ARATH^Q
AT5G52320.1	c79196_g2_i1	-0.763156	2.02675	0.000570847	0.0400758	4e-21	C84A1_ARATH^C84A1_ARATH^Q
AT5G52320.1	c96789_g2_i1	-0.824778	6.38862	6.00117e-07	0.000164132	2e-87	C86A2_ARATH^C86A2_ARATH^Q
AT5G52820.1	c96712_g2_i1	-0.356951	5.6485	7.44462e-05	0.00862948	2e-21	GBB2_TOBAC^GBB2_TOBAC^Q
AT5G53170.1	c88336_g2_i1	0.48369	4.77607	2.33422e-05	0.00347206	1e-35	ATD1A_DANRE^ATD1A_DANRE^Q
AT5G53170.1	c88336_g2_i3	0.44031	4.39113	0.000241098	0.0212762	2e-35	ATD1A_DANRE^ATD1A_DANRE^Q
AT5G53170.1	c94715_g3_i1	0.879554	3.22466	0.00018197	0.0172162	4e-22	CD48E_ARATH^CD48E_ARATH^Q
AT5G53170.1	c90838_g4_i1	0.688163	2.78517	0.000227727	0.0203926	4e-41	PRS4A_ARATH^PRS4A_ARATH^Q
AT5G53170.1	c78798_g2_i2	1.33302	0.975707	7.60072e-05	0.0087815	2e-28	PS6AA_ARATH^PS6AA_ARATH^Q
AT5G53970.1	c76621_g1_i1	-0.363003	5.63739	3.97442e-05	0.00532403	0	TAT2_ARATH^TAT2_ARATH^Q
AT5G54490.1	c88806_g4_i1	-1.41861	3.00552	1.27079e-08	5.71703e-06	2e-21	PBP1_ARATH^PBP1_ARATH^Q
AT5G56040.2	c88989_g1_i1	-1.14164	1.90327	3.00857e-06	0.000648301	6e-30	DR100_ARATH^DR100_ARATH^Q
AT5G56040.2	c91060_g2_i1	-0.511974	6.95826	0.000300575	0.0250792	9e-21	DR100_ARATH^DR100_ARATH^Q
AT5G56040.2	c83048_g1_i8	1.81549	-0.0552177	0.00061814	0.0421216	3e-21	EXS_ARATH^EXS_ARATH^Q
AT5G56040.2	c100125_g1_i2	-0.619303	3.44694	2.01874e-05	0.0030871	8e-29	GSO1_ARATH^GSO1_ARATH^Q
AT5G56040.2	c100125_g1_i3	-0.74115	3.6576	3.37982e-07	9.79039e-05	4e-29	GSO1_ARATH^GSO1_ARATH^Q
AT5G56040.2	c92305_g1_i1	0.803822	3.29913	1.66777e-07	5.40653e-05	1e-26	GSO1_ARATH^GSO1_ARATH^Q
AT5G56040.2	c92305_g1_i4	0.728868	3.25401	0.000106933	0.0114763	2e-26	GSO1_ARATH^GSO1_ARATH^Q
AT5G56040.2	c92305_g1_i3	0.732813	2.61614	0.000341675	0.02763	2e-26	GSO2_ARATH^GSO2_ARATH^Q
AT5G56040.2	c92305_g1_i5	0.850958	2.56388	0.000495567	0.0362694	2e-26	GSO2_ARATH^GSO2_ARATH^Q
AT5G56350.1	c96021_g1_i1	-0.596645	3.89118	1.46792e-05	0.0024023	4e-53	KPYA_RICCO^KPYA_RICCO^Q
AT5G56350.1	c90102_g2_i1	1.10068	2.36669	3.09736e-07	9.09169e-05	0	KPYC_SOLTU^KPYC_SOLTU^Q
AT5G57110.1	c97397_g3_i1	0.960417	2.5546	1.34561e-06	0.00032525	0	ACA10_ARATH^ACA10_ARATH^Q
AT5G57110.1	c97397_g3_i2	0.902285	2.41033	5.90663e-06	0.00115329	0	ACA10_ARATH^ACA10_ARATH^Q
AT5G57110.1	c97397_g3_i3	1.17969	2.4105	1.73304e-06	0.000406417	0	ACA10_ARATH^ACA10_ARATH^Q
AT5G57110.1	c99164_g1_i1	1.46361	0.54341	0.00066489	0.0442037	2e-147	ACA8_ARATH^ACA8_ARATH^Q
AT5G57110.1	c91841_g2_i1	1.23319	1.09114	0.000116055	0.0122244	3e-25	ECA1_ARATH^ECA1_ARATH^Q
AT5G57110.1	c94748_g3_i1	-0.408962	7.83704	8.95965e-10	5.28095e-07	4e-38	PMA10_ARATH^PMA10_ARATH^Q
AT5G57110.1	c85108_g1_i1	0.690726	5.20376	4.13246e-07	0.00011679	3e-29	PMA2_SOLLC^PMA2_SOLLC^Q
AT5G57150.4	c86955_g1_i1	0.940194	3.37617	4.16529e-05	0.00551804	4e-23	AMS_ARATH^AMS_ARATH^Q
AT5G57660.1	c85121_g1_i1	-0.503351	5.5033	6.02076e-05	0.00737345	2e-92	COL5_ARATH^COL5_ARATH^Q
AT5G57780.1	c74691_g1_i1	-1.45071	1.65858	1.52553e-08	6.75281e-06	_18_plant_structures;_EXPRESSED_DURING	_sequence-specific_DNA_binding_transcription_factors_(TAIR
AT5G57800.1	c97579_g1_i1	-0.427884	4.79758	5.9001e-05	0.00726265	5e-109	CER1_ARATH^CER1_ARATH^Q
AT5G57800.1	c97579_g1_i3	-0.51095	5.10028	1.8252e-06	0.000423971	1e-110	CER1_ARATH^CER1_ARATH^Q
AT5G57800.1	c86593_g1_i1	-0.722148	4.56717	4.47993e-11	3.35905e-08	0	CER3_ARATH^CER3_ARATH^Q
AT5G57800.1	c86593_g1_i2	-0.840841	4.67582	3.95779e-13	4.69064e-10	0	CER3_ARATH^CER3_ARATH^Q
AT5G58310.1	c83935_g1_i1	-0.639777	3.06334	7.91797e-05	0.00905314	4e-52	MES17_ARATH^MES17_ARATH^Q
AT5G58620.1	c86148_g2_i1	0.950395	3.78298	1.74835e-06	0.000409574	1e-49	C3H2_ARATH^C3H2_ARATH^Q
AT5G58620.1	c85848_g1_i1	0.737575	6.6952	5.13694e-08	1.91606e-05	2e-34	C3H20_ARATH^C3H20_ARATH^Q
AT5G58620.1	c93330_g1_i1	-0.647271	8.99878	2.79981e-09	1.42869e-06	3e-180	C3H29_ARATH^C3H29_ARATH^Q
AT5G59220.1	c90210_g7_i1	-0.787243	4.96145	7.41046e-05	0.00860226	4e-24	P2C34_ARATH^P2C34_ARATH^Q
AT5G59220.1	c90210_g7_i2	-0.755615	5.07198	0.000199669	0.0184628	4e-24	P2C34_ARATH^P2C34_ARATH^Q
AT5G59220.1	c96116_g1_i1	1.12927	1.74716	2.58438e-05	0.00376933	8e-56	P2C37_ARATH^P2C37_ARATH^Q
AT5G59220.1	c90210_g8_i1	-0.539412	4.83615	6.97563e-05	0.0082099	4e-22	P2C73_ARATH^P2C73_ARATH^Q
AT5G59240.1	c73434_g1_i1	0.867369	4.19575	1.23552e-09	7.03769e-07	3e-110	RS8_MAIZE^RS8_MAIZE^Q
AT5G59550.1	c57992_g1_i1	1.65025	0.177429	0.000517531	0.0373682	1e-23	CIP8_ARATH^CIP8_ARATH^Q
AT5G59670.1	c99964_g1_i7	0.882178	2.05957	0.000187143	0.0176101	1e-21	APK1B_ARATH^APK1B_ARATH^Q
AT5G59670.1	c91690_g1_i6	-0.710836	2.51325	0.000137817	0.013936	3e-25	APK2B_ARATH^APK2B_ARATH^Q
AT5G59670.1	c96613_g3_i2	-1.21319	1.27201	0.000104146	0.0112484	4e-58	CDL1_ARATH^CDL1_ARATH^Q
AT5G59670.1	c96924_g3_i9	-1.24797	2.03215	5.24476e-05	0.00661562	6e-46	CRK10_ARATH^CRK10_ARATH^Q
AT5G59670.1	c96924_g3_i5	-0.862778	3.72984	6.30614e-06	0.00122049	2e-45	CRK25_ARATH^CRK25_ARATH^Q
AT5G59670.1	c96924_g3_i3	-0.974699	2.24475	0.000149027	0.0147515	1e-44	CRK8_ARATH^CRK8_ARATH^Q
AT5G59670.1	c98667_g1_i1	0.918738	3.38377	4.83916e-07	0.000134861	3e-47	EXS_ARATH^EXS_ARATH^Q
AT5G59670.1	c98667_g1_i2	1.03261	3.51608	3.97098e-10	2.53729e-07	2e-47	EXS_ARATH^EXS_ARATH^Q
AT5G59670.1	c98667_g1_i3	0.74563	3.14881	3.23044e-05	0.0044844	3e-47	EXS_ARATH^EXS_ARATH^Q
AT5G59670.1	c98386_g2_i1	-0.760571	4.91508	1.6158e-05	0.0025867	2e-55	PEK11_ARATH^PEK11_ARATH^Q
AT5G59670.1	c92603_g1_i1	0.611159	3.70413	2.87435e-05	0.00410379	5e-54	PERK5_ARATH^PERK5_ARATH^Q
AT5G59670.1	c98386_g2_i2	-0.695459	2.94039	0.000264252	0.0228036	2e-30	PERK8_ARATH^PERK8_ARATH^Q
AT5G59670.1	c98777_g2_i1	1.25559	1.57167	0.000115935	0.0122223	6e-40	PUB34_ARATH^PUB34_ARATH^Q
AT5G59670.1	c100313_g2_i1	-0.367574	5.66833	7.39823e-05	0.00859258	3e-51	RKS1_ARATH^RKS1_ARATH^Q
AT5G59670.1	c100313_g2_i2	-0.406963	5.72176	9.39781e-05	0.0103444	3e-51	RKS1_ARATH^RKS1_ARATH^Q
AT5G59670.1	c95724_g1_i1	0.88546	2.63351	7.68465e-05	0.0088414	4e-30	RLK90_ARATH^RLK90_ARATH^Q
AT5G59670.1	c94636_g1_i1	-0.794719	2.87021	0.000266744	0.0229514	3e-37	SBIR1_ARATH^SBIR1_ARATH^Q
AT5G59670.1	c95682_g2_i1	-0.391596	5.37959	1.16517e-05	0.00198956	5e-30	Y3037_ARATH^Y3037_ARATH^Q
AT5G59670.1	c95682_g2_i2	-0.418139	5.3075	1.10411e-05	0.00190745	2e-23	Y3037_ARATH^Y3037_ARATH^Q
AT5G59670.1	c87640_g4_i1	0.996991	1.83572	0.000297316	0.0249154	2e-43	Y3475_ARATH^Y3475_ARATH^Q
AT5G59670.1	c100210_g1_i1	0.724257	3.51624	0.000711955	0.0464053	1e-38	Y4885_ARATH^Y4885_ARATH^Q
AT5G59670.1	c100210_g1_i3	0.63742	3.47659	0.000297956	0.0249267	8e-48	Y4885_ARATH^Y4885_ARATH^Q
AT5G59670.1	c94309_g1_i3	-0.517233	4.61505	4.27601e-05	0.0056225	6e-23	Y5126_ARATH^Y5126_ARATH^Q
AT5G59670.1	c94309_g1_i4	-0.514991	4.92961	1.56074e-05	0.00251499	5e-23	Y5126_ARATH^Y5126_ARATH^Q
AT5G60490.1	c87226_g1_i1	-0.739059	3.57468	2.8988e-05	0.004128	1e-27	FLA7_ARATH^FLA7_ARATH^Q
AT5G60490.1	c87226_g1_i4	-0.737492	3.74214	1.53555e-05	0.00248353	6e-27	FLA7_ARATH^FLA7_ARATH^Q
AT5G60790.1	c96155_g2_i1	1.07556	1.111	0.000587981	0.0407763	0	AB1F_ARATH^AB1F_ARATH^Q
AT5G61420.2	c90937_g5_i3	-0.936086	2.09898	5.50029e-05	0.00686186	7e-27	MYB06_ANTMA^MYB06_ANTMA^Q
AT5G61420.2	c90937_g5_i4	-0.827361	2.40902	4.66762e-05	0.00601644	2e-45	MYB06_ANTMA^MYB06_ANTMA^Q
AT5G61420.2	c81046_g2_i1	1.10722	4.51118	9.26787e-07	0.000239229	1e-53	MYB08_ANTMA^MYB08_ANTMA^Q
AT5G61420.2	c89086_g6_i1	-1.1909	4.47533	6.57619e-09	3.1446e-06	1e-64	MYB28_ARATH^MYB28_ARATH^Q
AT5G61420.2	c95570_g2_i4	-1.52367	0.494058	0.000447127	0.0336745	6e-59	MYB32_ARATH^MYB32_ARATH^Q
AT5G61420.2	c79544_g1_i2	-1.20042	0.819953	0.0001084	0.0115943	4e-49	MYB38_MAIZE^MYB38_MAIZE^Q
AT5G61420.2	c95570_g2_i2	-1.61906	0.391621	2.69241e-05	0.00389959	3e-37	MYB5_ARATH^MYB5_ARATH^Q
AT5G61420.2	c87250_g1_i1	-0.921847	2.82669	1.95889e-07	6.20431e-05	1e-51	MYB86_ARATH^MYB86_ARATH^Q
AT5G61420.2	c87250_g1_i2	-0.984714	1.80464	4.40548e-05	0.00573625	9e-39	MYB86_ARATH^MYB86_ARATH^Q
AT5G61420.2	c64394_g1_i1	1.33877	0.605952	0.000684156	0.0451157	2e-41	RAX3_ARATH^RAX3_ARATH^Q
AT5G61420.2	c78663_g1_i1	-0.688273	2.94632	0.000268434	0.023059	4e-49	TT2_ARATH^TT2_ARATH^Q
AT5G61420.2	c78663_g1_i2	-0.749526	2.90139	0.000165152	0.016007	3e-49	TT2_ARATH^TT2_ARATH^Q
AT5G61420.2	c99508_g3_i1	-1.24652	0.957316	6.5502e-05	0.007856	4e-39	WER_ARATH^WER_ARATH^Q
AT5G61590.1	c82952_g1_i1	-1.23918	3.17977	4.70576e-09	2.29501e-06	3e-21	ERF2_NICSY^ERF2_NICSY^Q
AT5G62470.2	c90937_g5_i1	-1.06703	1.96021	1.57003e-05	0.00252627	1e-28	MYB06_ANTMA^MYB06_ANTMA^Q
AT5G62730.1	c85129_g1_i1	0.944505	2.47789	5.90028e-06	0.00115307	9e-82	PTR16_ARATH^PTR16_ARATH^Q
AT5G62730.1	c88470_g6_i2	-0.867232	1.80646	0.000148494	0.0147186	4e-37	PTR21_ARATH^PTR21_ARATH^Q
AT5G62730.1	c90906_g3_i3	-0.631963	3.95658	7.66502e-05	0.00883265	4e-60	PTR49_ARATH^PTR49_ARATH^Q
AT5G63120.2	c83448_g2_i1	0.809229	2.65353	3.50856e-05	0.00481588	9e-35	IF4A3_NICPL^IF4A3_NICPL^Q
AT5G63120.2	c80715_g1_i1	1.0034	2.23813	0.000102346	0.011092	1e-51	RH27_ORYSJ^RH27_ORYSJ^Q
AT5G63120.2	c94590_g1_i1	0.312679	6.31952	0.000141182	0.0142046	8e-63	RH29_ARATH^RH29_ARATH^Q
AT5G63120.2	c52185_g1_i2	2.22936	1.13308	1.82574e-11	1.49063e-08	2e-83	RH30_ARATH^RH30_ARATH^Q
AT5G63120.2	c82860_g1_i1	0.378197	4.75536	0.00063005	0.0426694	5e-30	RH7_ARATH^RH7_ARATH^Q
AT5G63120.2	c93804_g3_i1	1.32779	1.78117	2.2319e-07	6.896e-05	9e-41	RH7_ARATH^RH7_ARATH^Q
AT5G63180.1	c88345_g1_i1	-1.19595	2.60722	8.77699e-10	5.20634e-07	3e-36	PLY15_ARATH^PLY15_ARATH^Q
AT5G63180.1	c88345_g3_i1	-1.06836	3.07913	1.65119e-08	7.22204e-06	3e-140	PLY15_ARATH^PLY15_ARATH^Q
AT5G63180.1	c93798_g1_i1	-0.474534	4.28581	0.000606799	0.041606	0	PLY15_ARATH^PLY15_ARATH^Q
AT5G63180.1	c95487_g5_i1	-1.26811	3.68746	5.333e-14	7.16836e-11	0	PLY5_ARATH^PLY5_ARATH^Q
AT5G63850.1	c86576_g3_i1	0.573133	6.11097	0.000777655	0.0494168	0	AAP3_ARATH^AAP3_ARATH^Q
AT5G63850.1	c96044_g4_i4	-1.153	1.65532	1.283e-05	0.0021475	5e-35	AAP7_ARATH^AAP7_ARATH^Q
AT5G63850.1	c96044_g4_i6	-1.33615	2.04819	7.64998e-10	4.60757e-07	4e-169	AAP7_ARATH^AAP7_ARATH^Q
AT5G64380.1	c79474_g1_i1	-0.640022	5.35545	9.77762e-06	0.00172431	4e-84	F16P1_PEA^F16P1_PEA^Q
AT5G64470.2	c95926_g1_i1	-0.620858	3.75984	1.78226e-05	0.0028023	7e-37	TBL33_ARATH^TBL33_ARATH^Q
AT5G64470.2	c80404_g1_i1	-0.57322	5.35666	8.4735e-06	0.00153782	2e-33	TBL36_ARATH^TBL36_ARATH^Q
AT5G64470.2	c96889_g2_i1	-0.731911	3.66389	4.12793e-08	1.58255e-05	2e-38	TBL39_ARATH^TBL39_ARATH^Q
AT5G64470.2	c96889_g3_i1	-1.10403	1.92163	5.6608e-05	0.00702631	3e-40	TBL39_ARATH^TBL39_ARATH^Q
AT5G64470.2	c96889_g3_i2	-1.3928	2.08052	5.57796e-09	2.67889e-06	1e-40	TBL39_ARATH^TBL39_ARATH^Q
AT5G64470.2	c93241_g1_i1	-1.00388	3.67012	3.42806e-12	3.29994e-09	2e-35	TBL41_ARATH^TBL41_ARATH^Q
AT5G66460.1	c93321_g1_i1	-0.466398	4.01931	0.000633852	0.042861	2e-129	MAN6_ARATH^MAN6_ARATH^Q
AT5G66460.1	c93321_g1_i2	-0.42859	4.14379	0.000330222	0.0269409	5e-133	MAN6_ARATH^MAN6_ARATH^Q
AT5G66520.1	c94149_g1_i2	-0.517612	4.11098	2.08207e-05	0.00315663	2e-21	BSPA_POPDE^BSPA_POPDE^Q
AT5G66520.1	c97373_g1_i6	1.95302	1.78221	7.60969e-12	6.68321e-09	3e-29	PP280_ARATH^PP280_ARATH^Q
AT5G66520.1	c98636_g3_i1	0.326777	6.1257	0.000761997	0.0485899	2e-31	PPR45_ARATH^PPR45_ARATH^Q
AT5G66520.1	c98636_g3_i3	0.351693	5.99098	7.62009e-05	0.00879006	2e-31	TLC1_SOLTU^TLC1_SOLTU^Q
AT5G66540.1	c94098_g1_i1	0.940786	2.39168	2.26792e-05	0.00340098	_molecular_function_unknown;_INVOLVED_IN	_cytosol,_nucleolus,_nucleus;_EXPRESSED_IN
AT5G67190.1	c85019_g1_i1	-2.0838	2.85537	7.47145e-06	0.00139696	1e-22	ERF17_ARATH^ERF17_ARATH^Q
*Some of these transcripts show similarities to multiple Arabidopsis-gene-ids that are not listed in this table.
